# Supplementary material for: Success of a weight loss plan for overweight dogs: The results of an international weight loss study
Source: PLoS One. 2017 Sep 8;12(9):e0184199. doi: 10.1371/journal.pone.0184199 (PMC5590893; doi:10.1371/journal.pone.0184199)
Supplement: S1 Dataset — Computer spreadsheet containing study data for the 926 dogs in the study. (XLSX) [file pone.0184199.s002.xlsx]

## Sheet: Sheet1
ID.PATIENT	ID.CLINIC	COUNTRY	SEX	neutered	BIRTHDATE	BREED	BODY.WEIGHT	BCS	TARGET.BODY.WEIGHT	CALLORIE.ALLOCATION	FOOD	PRODUCT	DATE.1st.VISIT	VISIT.NUMBER	VISIT.DATE	QUESTION.2	QUESTION.3	QUESTION.4	kglost	weeks	per.wt.loss.wk	Avcal	ch.cal	Avcalmet	chcalmet	wtlossbetween	wtlossratebetween	weeksbetween	wtlossrate
814613	574232	Norway	male	intact	2012-05-16	Cavalier King Charles Spaniel	14	9	10	452	Mix feeding	wet product : Satiety Weight Management Canine / dry product : Satiety Small Dog	2015-03-24	1	2015-03-24	-1	-1	0	0	0	#N/A	487.833	43	86.75	7.647	0	0	0
814613	574232	Norway	male	intact	2012-05-16	Cavalier King Charles Spaniel	12.7	9	10	495	Mix feeding	wet product : Satiety Weight Management Canine / dry product : Satiety Small Dog	2015-03-24	2	2015-04-07	0	1	-1	-1.3	2	-4.64286	487.833	43	86.75	7.647	-1.3	-9.28571	2	-4.64286
814613	574232	Norway	male	intact	2012-05-16	Cavalier King Charles Spaniel	12.4	9	10	495	Dry	Satiety Small Dog	2015-03-24	3	2015-04-21	1	1	0	-1.6	4	-2.85714	487.833	43	86.75	7.647	-0.3	-2.14286	2	-1.07143
814613	574232	Norway	male	intact	2012-05-16	Cavalier King Charles Spaniel	11.4	9	10	495	Mix feeding	wet product : Satiety Weight Management Canine / dry product : Satiety Small Dog	2015-03-24	4	2015-05-26	1	1	0	-2.6	9	-2.06349	487.833	43	86.75	7.647	-1	-7.14286	5	-1.42857
814613	574232	Norway	male	intact	2012-05-16	Cavalier King Charles Spaniel	10.8	9	10	495	Mix feeding	wet product : Satiety Weight Management Canine / dry product : Satiety Small Dog	2015-03-24	5	2015-06-25	1	1	0	-3.2	13.2857	-1.72043	487.833	43	86.75	7.647	-0.6	-4.28571	4.28571	-1
1380158	1220281	Italy	male	intact	2008-11-07	MINI	13	8	10.83	480	Dry	Satiety Small Dog	2015-05-04	1	2015-05-04	-1	-1	-3	0	0	#N/A	449.333	-46	75.266	-7.705	0	0	0
1380158	1220281	Italy	male	intact	2008-11-07	MINI	12.8	8	10.83	480	Dry	Satiety Small Dog	2015-05-04	2	2015-05-14	0	0	-2	-0.2	1.42857	-1.07692	449.333	-46	75.266	-7.705	-0.2	-1.53846	1.42857	-1.07692
1380158	1220281	Italy	male	intact	2008-11-07	MINI	11.92	8	10.83	434	Dry	Satiety Small Dog	2015-05-04	3	2015-07-22	1	1	-1	-1.08	11.2857	-0.736125	449.333	-46	75.266	-7.705	-0.88	-6.76923	9.85714	-0.686734
1380158	1220281	Italy	male	intact	2008-11-07	MINI	11.1	8	10.83	434	Dry	Satiety Small Dog	2015-05-04	4	2015-08-03	1	1	0	-1.9	13	-1.12426	449.333	-46	75.266	-7.705	-0.82	-6.30769	1.71429	-3.67949
1380158	1220281	Italy	male	intact	2008-11-07	MINI	10.8	8	10.83	434	Dry	Satiety Small Dog	2015-05-04	5	2015-08-27	1	1	0	-2.2	16.4286	-1.0301	449.333	-46	75.266	-7.705	-0.3	-2.30769	3.42857	-0.673077
1616514	1266535	UK	male	neutered	2013-05-05	Others	13.6	9	10.46	288	Dry	Satiety Small Dog	2014-08-16	1	2015-01-15	0	0	-3	0	0	#N/A	238.333	-76	40.977	-13.067	0	0	0
1616514	1266535	UK	male	neutered	2013-05-05	Others	13.6	9	10.46	256	Dry	Satiety Small Dog	2014-08-16	2	2015-02-02	0	0	-2	0	2.57143	0	238.333	-76	40.977	-13.067	0	0	2.57143	0
1616514	1266535	UK	male	neutered	2013-05-05	Others	13.6	9	10.46	231	Dry	Satiety Small Dog	2014-08-16	3	2015-02-16	0	1	-2	0	4.57143	0	238.333	-76	40.977	-13.067	0	0	2	0
1616514	1266535	UK	male	neutered	2013-05-05	Others	13.4	9	10.46	212	Dry	Satiety Small Dog	2014-08-16	4	2015-03-30	0	1	-2	-0.2	10.5714	-0.13911	238.333	-76	40.977	-13.067	-0.2	-1.47059	6	-0.245098
1616514	1266535	UK	male	neutered	2013-05-05	Others	13.2	9	10.46	192	Dry	Satiety Small Dog	2014-08-16	5	2015-04-27	0	1	-2	-0.4	14.5714	-0.201845	238.333	-76	40.977	-13.067	-0.2	-1.47059	4	-0.367647
1657152	1266535	UK	female	neutered	2004-09-16		37	9	30.64	588	Mix feeding	wet product : Satiety Weight Management Canine (Can) / dry product : Satiety Weight Management Dry	2014-09-25	1	2015-02-08	-1	0	-1	0	0	#N/A	487.5	-158	37.433	-12.132	0	0	0
1657152	1266535	UK	female	neutered	2004-09-16		35.6	9	30.64	531	Mix feeding	wet product : Satiety Weight Management Canine (Can) / dry product : Satiety Weight Management Dry	2014-09-25	2	2015-03-05	0	0	-1	-1.4	3.57143	-1.05946	487.5	-158	37.433	-12.132	-1.4	-3.78378	3.57143	-1.05946
1657152	1266535	UK	female	neutered	2004-09-16		33.8	9	30.64	473	Mix feeding	wet product : Satiety Weight Management Canine (Can) / dry product : Satiety Weight Management Dry	2014-09-25	3	2015-04-16	0	0	-2	-3.2	9.57143	-0.90359	487.5	-158	37.433	-12.132	-1.8	-4.86486	6	-0.810811
1657152	1266535	UK	female	neutered	2004-09-16		32.5	9	30.64	430	Mix feeding	wet product : Satiety Weight Management Canine (Can) / dry product : Satiety Weight Management Dry	2014-09-25	4	2015-05-15	1	0	-2	-4.5	13.7143	-0.886824	487.5	-158	37.433	-12.132	-1.3	-3.51351	4.14286	-0.848089
1657152	1266535	UK	female	neutered	2004-09-16		30.6	9	30.64	430	Mix feeding	wet product : Satiety Weight Management Canine (Can) / dry product : Satiety Weight Management Dry	2014-09-25	5	2015-06-11	1	0	-2	-6.4	17.5714	-0.984399	487.5	-158	37.433	-12.132	-1.9	-5.13514	3.85714	-1.33133
1662118	1211848	UK	male	neutered	2006-05-05	Cairn Terrier	12.3	8	11.75	266	Mix feeding	wet product : Satiety Weight Management Canine (Can) / dry product : Satiety Support Dry	2014-09-30	1	2015-01-13	0	1	0	0	0	#N/A	221.667	-70	34.928	-11.03	0	0	0
1662118	1211848	UK	male	neutered	2006-05-05	Cairn Terrier	12.5	8	11.75	238	Mix feeding	wet product : Satiety Weight Management Canine (Can) / dry product : Satiety Support Dry	2014-09-30	2	2015-01-21	1	1	0	0.2	1.14286	1.42276	221.667	-70	34.928	-11.03	0.2	1.62602	1.14286	1.42276
1662118	1211848	UK	male	neutered	2006-05-05	Cairn Terrier	12.1	8	11.75	217	Mix feeding	wet product : Satiety Weight Management Canine (Can) / dry product : Satiety Small Dog	2014-09-30	3	2015-02-03	1	1	0	-0.2	3	-0.542005	221.667	-70	34.928	-11.03	-0.4	-3.25203	1.85714	-1.75109
1662118	1211848	UK	male	neutered	2006-05-05	Cairn Terrier	11.9	8	11.75	196	Mix feeding	wet product : Satiety Weight Management Canine (Can) / dry product : Satiety Weight Management Dry	2014-09-30	4	2015-02-18	1	1	0	-0.4	5.14286	-0.63234	221.667	-70	34.928	-11.03	-0.2	-1.62602	2.14286	-0.758808
1662118	1211848	UK	male	neutered	2006-05-05	Cairn Terrier	12.2	8	11.75	175	Mix feeding	wet product : Satiety Weight Management Canine (Can) / dry product : Satiety Small Dog	2014-09-30	5	2015-03-10	1	1	0	-0.1	8	-0.101626	221.667	-70	34.928	-11.03	0.3	2.43902	2.85714	0.853659
1667545	1256879	UK	female	neutered	2006-10-07	Maxi	40.6	7	34.23	576	Dry	Satiety Support Dry	2014-10-07	1	2015-01-13	-1	-1	0	0	0	#N/A	478	-155	33.777	-10.953	0	0	0
1667545	1256879	UK	female	neutered	2006-10-07	Maxi	40.9	7	34.23	514	Dry	Satiety Support Dry	2014-10-07	2	2015-01-27	-1	-1	-1	0.3	2	0.369458	478	-155	33.777	-10.953	0.3	0.738916	2	0.369458
1667545	1256879	UK	female	neutered	2006-10-07	Maxi	40	7	34.23	468	Dry	Satiety Weight Management Dry	2014-10-07	3	2015-02-10	-1	0	-2	-0.6	4	-0.369458	478	-155	33.777	-10.953	-0.9	-2.21675	2	-1.10837
1667545	1256879	UK	female	neutered	2006-10-07	Maxi	40.5	7	34.23	421	Dry	Satiety Weight Management Dry	2014-10-07	4	2015-02-24	-1	0	-1	-0.1	6	-0.0410509	478	-155	33.777	-10.953	0.5	1.23153	2	0.615764
1667545	1256879	UK	female	neutered	2006-10-07	Maxi	38.9	7	34.23	374	Dry	Satiety Weight Management Dry	2014-10-07	5	2015-03-10	0	0	-1	-1.7	8	-0.523399	478	-155	33.777	-10.953	-1.6	-3.94089	2	-1.97044
1701188	1266535	UK	female	neutered	2005-07-01	Labrador Retriever	33.6	8	26.43	642	Dry	Satiety Support Dry	2014-11-11	1	2015-01-24	1	1	-2	0	0	#N/A	629	-39	53.961	-3.346	0	0	0
1701188	1266535	UK	female	neutered	2005-07-01	Labrador Retriever	30.4	8	26.43	642	Dry	Satiety Weight Management Dry	2014-11-11	2	2015-02-28	0	0	-2	-3.2	5	-1.90476	629	-39	53.961	-3.346	-3.2	-9.52381	5	-1.90476
1701188	1266535	UK	female	neutered	2005-07-01	Labrador Retriever	29.6	8	26.43	642	Dry	Satiety Weight Management Dry	2014-11-11	3	2015-03-21	0	0	-2	-4	8	-1.4881	629	-39	53.961	-3.346	-0.8	-2.38095	3	-0.793651
1701188	1266535	UK	female	neutered	2005-07-01	Labrador Retriever	28.6	8	26.43	603	Dry	Satiety Weight Management Dry	2014-11-11	4	2015-04-25	0	0	0	-5	13	-1.14469	629	-39	53.961	-3.346	-1	-2.97619	5	-0.595238
1701188	1266535	UK	female	neutered	2005-07-01	Labrador Retriever	27.2	8	26.43	706	Dry	Satiety Weight Management Dry	2014-11-11	5	2015-05-09	0	0	-3	-6.4	15	-1.26984	629	-39	53.961	-3.346	-1.4	-4.16667	2	-2.08333
1713743	1211848	UK	female	neutered	2009-11-25		9.8	7	8.5	225	Dry	Satiety Small Dog	2014-11-25	1	2015-02-02	1	1	-1	0	0	#N/A	186.667	-60	37.498	-12.053	0	0	0
1713743	1211848	UK	female	neutered	2009-11-25		9.8	7	8.5	203	Dry	Satiety Small Dog	2014-11-25	2	2015-02-03	1	1	-1	0	0.142857	0	186.667	-60	37.498	-12.053	0	0	0.142857	#N/A
1713743	1211848	UK	female	neutered	2009-11-25		9.7	7	8.5	181	Dry	Satiety Small Dog	2014-11-25	3	2015-02-17	1	1	0	-0.1	2.14286	-0.47619	186.667	-60	37.498	-12.053	-0.1	-1.02041	2	-0.510204
1713743	1211848	UK	female	neutered	2009-11-25		9.4	7	8.5	165	Dry	Satiety Small Dog	2014-11-25	4	2015-03-10	1	1	0	-0.4	5.14286	-0.793651	186.667	-60	37.498	-12.053	-0.3	-3.06122	3	-1.02041
1713743	1211848	UK	female	neutered	2009-11-25		9.4	7	8.5	148	Dry	Satiety Small Dog	2014-11-25	5	2015-03-31	1	1	0	-0.4	8.14286	-0.501253	186.667	-60	37.498	-12.053	0	0	3	0
1730220	1229346	UK	female	neutered	2005-12-06		42.9	7	32.21	655	Dry	Satiety Support Dry	2014-12-06	1	2015-01-17	-1	-1	-2	0	0	#N/A	545.667	-179	40.358	-13.239	0	0	0
1730220	1229346	UK	female	neutered	2005-12-06		42.15	7	32.21	595	Dry	Satiety Weight Management Dry	2014-12-06	2	2015-02-10	-1	-1	-2	-0.75	3.42857	-0.509907	545.667	-179	40.358	-13.239	-0.75	-1.74825	3.42857	-0.509907
1730220	1229346	UK	female	neutered	2005-12-06		41.2	7	32.21	536	Dry	Satiety Weight Management Dry	2014-12-06	3	2015-03-06	-1	-1	-2	-1.7	6.85714	-0.577894	545.667	-179	40.358	-13.239	-0.95	-2.21445	3.42857	-0.645882
1730220	1229346	UK	female	neutered	2005-12-06		40.1	7	32.21	476	Dry	Satiety Weight Management Dry	2014-12-06	4	2015-03-28	0	0	-1	-2.8	10	-0.652681	545.667	-179	40.358	-13.239	-1.1	-2.5641	3.14286	-0.815851
1730220	1229346	UK	female	neutered	2005-12-06		38.85	7	32.21	432	Dry	Satiety Weight Management Dry	2014-12-06	5	2015-04-11	0	0	-2	-4.05	12	-0.786713	545.667	-179	40.358	-13.239	-1.25	-2.91375	2	-1.45688
1755047	1266535	UK	female	neutered	2008-11-19		34.6	9	27.27	657	Dry	Satiety Support Dry	2015-01-09	1	2015-01-26	0	0	-1	0	0	#N/A	549.667	-171	46.061	-14.33	0	0	0
1755047	1266535	UK	female	neutered	2008-11-19		33.3	9	27.27	591	Dry	Satiety Weight Management Dry	2015-01-09	2	2015-02-23	0	0	-1	-1.3	4	-0.939306	549.667	-171	46.061	-14.33	-1.3	-3.75723	4	-0.939306
1755047	1266535	UK	female	neutered	2008-11-19		32.1	9	27.27	539	Dry	Satiety Weight Management Dry	2015-01-09	3	2015-03-23	1	0	0	-2.5	8	-0.903179	549.667	-171	46.061	-14.33	-1.2	-3.46821	4	-0.867052
1755047	1266535	UK	female	neutered	2008-11-19		30.6	9	27.27	486	Dry	Satiety Weight Management Dry	2015-01-09	4	2015-04-23	0	0	0	-4	12.4286	-0.930171	549.667	-171	46.061	-14.33	-1.5	-4.33526	4.42857	-0.97893
1755047	1266535	UK	female	neutered	2008-11-19		29.8	9	27.27	434	Dry	Satiety Weight Management Dry	2015-01-09	5	2015-05-20	0	0	0	-4.8	16.2857	-0.851841	549.667	-171	46.061	-14.33	-0.8	-2.31214	3.85714	-0.599443
1760016	1266535	UK	female	neutered	2007-10-18	Jack Russell Terrier	13.2	8	10.14	344	Dry	Satiety Support Dry	2015-01-09	1	2015-01-30	0	1	-1	0	0	#N/A	313	-62	55.083	-10.911	0	0	0
1760016	1266535	UK	female	neutered	2007-10-18	Jack Russell Terrier	12.6	8	10.14	344	Dry	Satiety Small Dog	2015-01-09	2	2015-03-06	0	0	-1	-0.6	5	-0.909091	313	-62	55.083	-10.911	-0.6	-4.54545	5	-0.909091
1760016	1266535	UK	female	neutered	2007-10-18	Jack Russell Terrier	12.4	8	10.14	313	Dry	Satiety Small Dog	2015-01-09	3	2015-04-10	0	0	-1	-0.8	10	-0.606061	313	-62	55.083	-10.911	-0.2	-1.51515	5	-0.30303
1760016	1266535	UK	female	neutered	2007-10-18	Jack Russell Terrier	12.2	8	10.14	282	Dry	Satiety Weight Management Dry	2015-01-09	4	2015-05-08	0	0	-1	-1	14	-0.541126	313	-62	55.083	-10.911	-0.2	-1.51515	4	-0.378788
1760016	1266535	UK	female	neutered	2007-10-18	Jack Russell Terrier	12	8	10.14	257	Dry	Satiety Weight Management Dry	2015-01-09	5	2015-06-03	0	0	-1	-1.2	17.7143	-0.513196	313	-62	55.083	-10.911	-0.2	-1.51515	3.71429	-0.407925
1765453	#N/A	Mexico	male	neutered	2012-01-14	Akita Inu	46	8	38.33	1085	Dry	Satiety Support	2015-01-15	1	2015-01-15	-1	0	-2	0	0	#N/A	888.667	-307	57.688	-19.929	0	0	0
1765453	#N/A	Mexico	male	neutered	2012-01-14	Akita Inu	38.9	8	38.33	957	Dry	Satiety Support	2015-01-15	2	2015-02-11	1	1	-1	-7.1	3.85714	-4.00161	888.667	-307	57.688	-19.929	-7.1	-15.4348	3.85714	-4.00161
1765453	#N/A	Mexico	male	neutered	2012-01-14	Akita Inu	43	8	38.33	867	Dry	Satiety Support	2015-01-15	3	2015-02-14	1	1	-1	-3	4.28571	-1.52174	888.667	-307	57.688	-19.929	4.1	8.91304	0.428571	#N/A
1765453	#N/A	Mexico	male	neutered	2012-01-14	Akita Inu	41	8	38.33	778	Dry	Satiety Support	2015-01-15	4	2015-03-04	0	1	0	-5	6.85714	-1.58514	888.667	-307	57.688	-19.929	-2	-4.34783	2.57143	-1.69082
1765453	#N/A	Mexico	male	neutered	2012-01-14	Akita Inu	40.9	8	38.33	703	Dry	Satiety Support	2015-01-15	5	2015-03-05	1	1	0	-5.1	7	-1.58385	888.667	-307	57.688	-19.929	-0.1	-0.217391	0.142857	-1.52174
1786276	1222875	UK	female	neutered	2007-11-23	Jack Russell Terrier	7.25	8	5.58	220	Mix feeding	wet product : Satiety Weight Management Canine (Can) / dry product : Satiety Small Dog	2015-01-23	1	2015-01-23	0	1	-2	0	0	#N/A	236.667	20	65.187	5.509	0	0	0
1786276	1222875	UK	female	neutered	2007-11-23	Jack Russell Terrier	7.7	8	5.58	240	Mix feeding	wet product : Satiety Weight Management Canine (Can) / dry product : Satiety Small Dog	2015-01-23	2	2015-01-26	0	1	-2	0.45	0.428571	14.4828	236.667	20	65.187	5.509	0.45	6.2069	0.428571	#N/A
1786276	1222875	UK	female	neutered	2007-11-23	Jack Russell Terrier	7.3	8	5.58	240	Mix feeding	wet product : Satiety Weight Management Canine (Can) / dry product : Satiety Small Dog	2015-01-23	3	2015-02-05	0	1	-2	0.05	1.85714	0.371353	236.667	20	65.187	5.509	-0.4	-5.51724	1.42857	-3.86207
1786276	1222875	UK	female	neutered	2007-11-23	Jack Russell Terrier	6.8	8	5.58	240	Mix feeding	wet product : Satiety Weight Management Canine (Can) / dry product : Satiety Small Dog	2015-01-23	4	2015-02-24	0	1	-2	-0.45	4.57143	-1.35776	236.667	20	65.187	5.509	-0.5	-6.89655	2.71429	-2.54083
1786276	1222875	UK	female	neutered	2007-11-23	Jack Russell Terrier	6.6	8	5.58	240	Mix feeding	wet product : Satiety Weight Management Canine (Can) / dry product : Satiety Weight Management Dry	2015-01-23	5	2015-03-13	1	1	-1	-0.65	7	-1.28079	236.667	20	65.187	5.509	-0.2	-2.75862	2.42857	-1.1359
1789481	1480047	Latvia	male	neutered	2009-11-27	French Bulldog	16.15	8	13.46	495	Dry	Satiety Weight Management Dry	2015-01-29	1	2015-01-27	1	1	-3	0	0	#N/A	448.667	-93	63.847	-13.234	0	0	0
1789481	1480047	Latvia	male	neutered	2009-11-27	French Bulldog	16.15	8	13.46	495	Dry	Satiety Weight Management Dry	2015-01-29	2	2015-01-29	1	1	-3	0	0.285714	0	448.667	-93	63.847	-13.234	0	0	0.285714	#N/A
1789481	1480047	Latvia	male	neutered	2009-11-27	French Bulldog	16.3	8	13.46	449	Dry	Satiety Weight Management Dry	2015-01-29	3	2015-02-10	0	0	-3	0.15	2	0.464396	448.667	-93	63.847	-13.234	0.15	0.928793	1.71429	0.541796
1789481	1480047	Latvia	male	neutered	2009-11-27	French Bulldog	16.2	8	13.46	402	Dry	Satiety Weight Management Dry	2015-01-29	4	2015-02-23	0	0	-3	0.05	3.85714	0.080266	448.667	-93	63.847	-13.234	-0.1	-0.619195	1.85714	-0.333413
1789481	1480047	Latvia	male	neutered	2009-11-27	French Bulldog	15.4	8	13.46	364	Dry	Satiety Weight Management Dry	2015-01-29	5	2015-03-24	1	1	-3	-0.75	8	-0.580495	448.667	-93	63.847	-13.234	-0.8	-4.95356	4.14286	-1.19569
1789484	1480047	Latvia	female	neutered	2009-07-26	Medium	17.5	7	13.46	426	Dry	Satiety Weight Management Dry	2015-01-29	1	2015-01-27	1	1	-3	0	0	#N/A	400	-39	56.921	-5.55	0	0	0
1789484	1480047	Latvia	female	neutered	2009-07-26	Medium	17.5	7	13.46	426	Dry	Satiety Weight Management Dry	2015-01-29	2	2015-01-29	0	0	-3	0	0.285714	0	400	-39	56.921	-5.55	0	0	0.285714	#N/A
1789484	1480047	Latvia	female	neutered	2009-07-26	Medium	17.3	7	13.46	387	Dry	Satiety Weight Management Dry	2015-01-29	3	2015-02-10	0	0	-2	-0.2	2	-0.571429	400	-39	56.921	-5.55	-0.2	-1.14286	1.71429	-0.666667
1789484	1480047	Latvia	female	neutered	2009-07-26	Medium	16.8	7	13.46	387	Dry	Satiety Weight Management Dry	2015-01-29	4	2015-02-23	0	0	-3	-0.7	3.85714	-1.03704	400	-39	56.921	-5.55	-0.5	-2.85714	1.85714	-1.53846
1789484	1480047	Latvia	female	neutered	2009-07-26	Medium	16.5	7	13.46	348	Dry	Satiety Weight Management Dry	2015-01-29	5	2015-03-24	0	0	-2	-1	8	-0.714286	400	-39	56.921	-5.55	-0.3	-1.71429	4.14286	-0.413793
1790774	1438844	Spain	female	intact	2006-01-29	Golden Retriever	49.4	8	35.29	1020	Dry		2015-01-29	1	2015-01-29	-1	0	-2	0	0	#N/A	1020	0	70.447	0	0	0	0
1790774	1438844	Spain	female	intact	2006-01-29	Golden Retriever	47.5	8	35.29	1020	Wet	Satiety Weight Management HÇ§medo	2015-01-29	2	2015-02-16	-1	0	-3	-1.9	2.57143	-1.49573	1020	0	70.447	0	-1.9	-3.84615	2.57143	-1.49573
1790774	1438844	Spain	female	intact	2006-01-29	Golden Retriever	46.9	8	35.29	1020	Mix feeding	wet product : Obesity Management HÇ§medo / dry product : Satiety Weight Management Dry	2015-01-29	3	2015-03-02	-1	0	-3	-2.5	4.57143	-1.10703	1020	0	70.447	0	-0.6	-1.21457	2	-0.607287
1790774	1438844	Spain	female	intact	2006-01-29	Golden Retriever	45.6	8	35.29	1020	Mix feeding	wet product : Satiety Weight Management HÇ§medo / dry product : Satiety Weight Management Dry	2015-01-29	4	2015-03-16	-1	0	-3	-3.8	6.57143	-1.17057	1020	0	70.447	0	-1.3	-2.63158	2	-1.31579
1790774	1438844	Spain	female	intact	2006-01-29	Golden Retriever	45.35	8	35.29	1020	Mix feeding	wet product : Satiety Weight Management HÇ§medo / dry product : Satiety Weight Management Dry	2015-01-29	5	2015-03-23	0	0	-3	-4.05	7.57143	-1.0828	1020	0	70.447	0	-0.25	-0.506073	1	-0.506073
1790850	1438844	Spain	male	neutered	2006-01-29	Pinscher AlemÇ­n	4.6	8	3.54	182	Mix feeding	wet product : Satiety Weight Management HÇ§medo / dry product : Satiety Small Dog	2015-01-29	1	2015-01-29	0	-1	-3	0	0	#N/A	193.333	17	74.913	6.587	0	0	0
1790850	1438844	Spain	male	neutered	2006-01-29	Pinscher AlemÇ­n	4.4	8	3.54	182	Mix feeding	wet product : Satiety Weight Management HÇ§medo / dry product : Satiety Small Dog	2015-01-29	2	2015-02-16	0	-1	0	-0.2	2.57143	-1.69082	193.333	17	74.913	6.587	-0.2	-4.34783	2.57143	-1.69082
1790850	1438844	Spain	male	neutered	2006-01-29	Pinscher AlemÇ­n	3.95	8	3.54	199	Dry	Satiety Small Dog	2015-01-29	3	2015-03-02	0	-1	0	-0.65	4.57143	-3.09103	193.333	17	74.913	6.587	-0.45	-9.78261	2	-4.8913
1790850	1438844	Spain	male	neutered	2006-01-29	Pinscher AlemÇ­n	3.6	8	3.54	199	Dry	Satiety Small Dog	2015-01-29	4	2015-03-24	1	1	-1	-1	7.71429	-2.81804	193.333	17	74.913	6.587	-0.35	-7.6087	3.14286	-2.42095
1790850	1438844	Spain	male	neutered	2006-01-29	Pinscher AlemÇ­n	3.35	8	3.54	199	Dry	Satiety Small Dog	2015-01-29	5	2015-04-09	1	1	-2	-1.25	10	-2.71739	193.333	17	74.913	6.587	-0.25	-5.43478	2.28571	-2.37772
1792714	767624	Netherlands	female	neutered	2003-02-03	Labrador Retriever	32	7	26.67	711	Dry	Satiety Support Dry	2015-02-03	1	2015-02-03	-1	0	0	0	0	#N/A	646	-130	55.045	-11.077	0	0	0
1792714	767624	Netherlands	female	neutered	2003-02-03	Labrador Retriever	31.2	7	26.67	711	Dry	Satiety Support Dry	2015-02-03	2	2015-02-19	-1	0	0	-0.8	2.28571	-1.09375	646	-130	55.045	-11.077	-0.8	-2.5	2.28571	-1.09375
1792714	767624	Netherlands	female	neutered	2003-02-03	Labrador Retriever	30.6	7	26.67	646	Dry	Satiety Support Dry	2015-02-03	3	2015-03-13	0	0	0	-1.4	5.42857	-0.805921	646	-130	55.045	-11.077	-0.6	-1.875	3.14286	-0.596591
1792714	767624	Netherlands	female	neutered	2003-02-03	Labrador Retriever	30	7	26.67	581	Dry	Satiety Small Dog	2015-02-03	4	2015-04-03	-1	0	0	-2	8.42857	-0.741525	646	-130	55.045	-11.077	-0.6	-1.875	3	-0.625
1792714	767624	Netherlands	female	neutered	2003-02-03	Labrador Retriever	29.5	7	26.67	530	Dry	Satiety Weight Management Dry	2015-02-03	5	2015-04-22	0	0	0	-2.5	11.1429	-0.701122	646	-130	55.045	-11.077	-0.5	-1.5625	2.71429	-0.575658
1795256	767624	Netherlands	female	neutered	2009-02-05	Dashond	13.4	7	11.17	370	Dry	Satiety Small Dog	2015-02-05	1	2015-02-05	0	0	-2	0	0	#N/A	336.667	-67	55.101	-10.966	0	0	0
1795256	767624	Netherlands	female	neutered	2009-02-05	Dashond	13	7	11.17	370	Dry	Satiety Small Dog	2015-02-05	2	2015-02-21	-1	0	-2	-0.4	2.28571	-1.30597	336.667	-67	55.101	-10.966	-0.4	-2.98507	2.28571	-1.30597
1795256	767624	Netherlands	female	neutered	2009-02-05	Dashond	13.1	7	11.17	337	Dry	Satiety Small Dog	2015-02-05	3	2015-03-11	0	1	-3	-0.3	4.85714	-0.460931	336.667	-67	55.101	-10.966	0.1	0.746269	2.57143	0.290216
1795256	767624	Netherlands	female	neutered	2009-02-05	Dashond	13	7	11.17	303	Dry	Satiety Small Dog	2015-02-05	4	2015-04-02	0	1	-3	-0.4	8	-0.373134	336.667	-67	55.101	-10.966	-0.1	-0.746269	3.14286	-0.237449
1795256	767624	Netherlands	female	neutered	2009-02-05	Dashond	12.7	7	11.17	276	Dry	Satiety Small Dog	2015-02-05	5	2015-04-24	0	1	-3	-0.7	11.1429	-0.46881	336.667	-67	55.101	-10.966	-0.3	-2.23881	3.14286	-0.712347
1796158	767624	Netherlands	male	intact	2005-02-06	Miniature Pinscher	4.2	7	3.23	194	Dry	Satiety Small Dog	2015-02-10	1	2015-02-10	0	0	-2	0	0	#N/A	216.833	19	89.996	7.886	0	0	0
1796158	767624	Netherlands	male	intact	2005-02-06	Miniature Pinscher	3.9	7	3.23	213	Dry	Satiety Small Dog	2015-02-10	2	2015-02-20	0	1	-2	-0.3	1.42857	-5	216.833	19	89.996	7.886	-0.3	-7.14286	1.42857	-5
1796158	767624	Netherlands	male	intact	2005-02-06	Miniature Pinscher	3.6	7	3.23	234	Dry	Satiety Small Dog	2015-02-10	3	2015-03-13	0	1	-1	-0.6	4.42857	-3.22581	216.833	19	89.996	7.886	-0.3	-7.14286	3	-2.38095
1796158	767624	Netherlands	male	intact	2005-02-06	Miniature Pinscher	4.4	7	3.23	213	Dry	Satiety Small Dog	2015-02-10	4	2015-04-03	0	1	-2	0.2	7.42857	0.641026	216.833	19	89.996	7.886	0.8	19.0476	3	6.34921
1796158	767624	Netherlands	male	intact	2005-02-06	Miniature Pinscher	3.4	7	3.23	213	Dry	Satiety Small Dog	2015-02-10	5	2015-04-24	0	0	-2	-0.8	10.4286	-1.82648	216.833	19	89.996	7.886	-1	-23.8095	3	-7.93651
1797524	767624	Netherlands	male	neutered	2005-02-06	Labrador Retriever	38	7	29.23	886	Dry	Satiety Support Dry	2015-02-07	1	2015-02-07	0	0	-2	0	0	#N/A	897.167	-125	71.368	-9.943	0	0	0
1797524	767624	Netherlands	male	neutered	2005-02-06	Labrador Retriever	38.6	7	29.23	1093	Dry	Satiety Support Dry	2015-02-07	2	2015-02-21	-1	0	0	0.6	2	0.789474	897.167	-125	71.368	-9.943	0.6	1.57895	2	0.789474
1797524	767624	Netherlands	male	neutered	2005-02-06	Labrador Retriever	36.5	7	29.23	941	Dry	Satiety Weight Management Dry	2015-02-07	3	2015-03-20	-1	0	0	-1.5	5.85714	-0.673941	897.167	-125	71.368	-9.943	-2.1	-5.52632	3.85714	-1.43275
1797524	767624	Netherlands	male	neutered	2005-02-06	Labrador Retriever	35.2	7	29.23	761	Dry	Satiety Weight Management Dry	2015-02-07	4	2015-04-10	0	0	0	-2.8	8.85714	-0.831919	897.167	-125	71.368	-9.943	-1.3	-3.42105	3	-1.14035
1797524	767624	Netherlands	male	neutered	2005-02-06	Labrador Retriever	34.05	7	29.23	692	Dry	Satiety Weight Management Dry	2015-02-07	5	2015-05-09	0	0	0	-3.95	13	-0.799595	897.167	-125	71.368	-9.943	-1.15	-3.02632	4.14286	-0.73049
1798278	1486086	Reunion Island	male	intact	2011-08-08	Labrador Retriever	24.5	7	20.5	774	Dry	Satiety Weight Management Dry	2015-02-07	1	2015-02-07	1	1	-3	0	0	#N/A	700	-148	72.658	-15.362	0	0	0
1798278	1486086	Reunion Island	male	intact	2011-08-08	Labrador Retriever	23.55	7	20.5	774	Dry	Satiety Weight Management Dry	2015-02-07	2	2015-02-19	0	0	-2	-0.95	1.71429	-2.2619	700	-148	72.658	-15.362	-0.95	-3.87755	1.71429	-2.2619
1798278	1486086	Reunion Island	male	intact	2011-08-08	Labrador Retriever	23.5	7	20.5	700	Dry	Satiety Weight Management Dry	2015-02-07	3	2015-03-17	0	0	-1	-1	5.42857	-0.75188	700	-148	72.658	-15.362	-0.05	-0.204082	3.71429	-0.0549451
1798278	1486086	Reunion Island	male	intact	2011-08-08	Labrador Retriever	24.25	7	20.5	626	Dry	Satiety Weight Management Dry	2015-02-07	4	2015-04-02	0	0	-2	-0.25	7.71429	-0.132275	700	-148	72.658	-15.362	0.75	3.06122	2.28571	1.33929
1798278	1486086	Reunion Island	male	intact	2011-08-08	Labrador Retriever	24	7	20.5	562	Dry	Satiety Weight Management Dry	2015-02-07	5	2015-06-03	0	0	-2	-0.5	16.5714	-0.123153	700	-148	72.658	-15.362	-0.25	-1.02041	8.85714	-0.115207
1798286	1486086	Reunion Island	male	intact	2012-09-17	Cavalier King Charles Spaniel	10.4	7	8.5	400	Dry	Satiety Small Dog	2015-02-07	1	2015-02-07	-1	0	-1	0	0	#N/A	363.667	-71	73.053	-14.262	0	0	0
1798286	1486086	Reunion Island	male	intact	2012-09-17	Cavalier King Charles Spaniel	9.85	7	8.5	400	Dry	Satiety Small Dog	2015-02-07	2	2015-02-21	0	0	-1	-0.55	2	-2.64423	363.667	-71	73.053	-14.262	-0.55	-5.28846	2	-2.64423
1798286	1486086	Reunion Island	male	intact	2012-09-17	Cavalier King Charles Spaniel	10.05	7	8.5	362	Dry	Satiety Small Dog	2015-02-07	3	2015-03-14	0	0	-3	-0.35	5	-0.673077	363.667	-71	73.053	-14.262	0.2	1.92308	3	0.641026
1798286	1486086	Reunion Island	male	intact	2012-09-17	Cavalier King Charles Spaniel	10.35	7	8.5	329	Dry	Satiety Small Dog	2015-02-07	4	2015-03-31	0	0	-1	-0.05	7.42857	-0.0647189	363.667	-71	73.053	-14.262	0.3	2.88462	2.42857	1.18778
1798286	1486086	Reunion Island	male	intact	2012-09-17	Cavalier King Charles Spaniel	10.2	7	8.5	296	Dry	Satiety Small Dog	2015-02-07	5	2015-06-08	0	0	-1	-0.2	17.2857	-0.111252	363.667	-71	73.053	-14.262	-0.15	-1.44231	9.85714	-0.146321
1798307	767624	Netherlands	female	neutered	2008-03-24	Kooikerhondje	19.1	9	14.69	454	Dry	Satiety Support Dry	2015-02-07	1	2015-02-07	-1	1	0	0	0	#N/A	454	0	60.505	0	0	0	0
1798307	767624	Netherlands	female	neutered	2008-03-24	Kooikerhondje	18.25	9	14.69	454	Dry	Satiety Support Dry	2015-02-07	2	2015-02-20	0	0	0	-0.85	1.85714	-2.39629	454	0	60.505	0	-0.85	-4.45026	1.85714	-2.39629
1798307	767624	Netherlands	female	neutered	2008-03-24	Kooikerhondje	17.6	9	14.69	454	Dry	Satiety Support Dry	2015-02-07	3	2015-03-13	1	1	0	-1.5	4.85714	-1.61688	454	0	60.505	0	-0.65	-3.40314	3	-1.13438
1798307	767624	Netherlands	female	neutered	2008-03-24	Kooikerhondje	16.85	9	14.69	454	Dry	Satiety Weight Management Dry	2015-02-07	4	2015-04-03	1	1	0	-2.25	7.85714	-1.49929	454	0	60.505	0	-0.75	-3.9267	3	-1.3089
1798307	767624	Netherlands	female	neutered	2008-03-24	Kooikerhondje	16.45	9	14.69	454	Dry	Satiety Weight Management Dry	2015-02-07	5	2015-04-24	1	1	0	-2.65	10.8571	-1.2779	454	0	60.505	0	-0.4	-2.09424	3	-0.69808
1798311	767632	Netherlands	male	neutered	2011-02-07	X-SMALL	9.6	8	8	335	Dry	Satiety Small Dog	2015-02-07	1	2015-02-07	1	1	-1	0	0	#N/A	324.667	-31	68.253	-6.517	0	0	0
1798311	767632	Netherlands	male	neutered	2011-02-07	X-SMALL	8.8	8	8	335	Dry	Satiety Small Dog	2015-02-07	2	2015-03-28	0	0	-1	-0.8	7	-1.19048	324.667	-31	68.253	-6.517	-0.8	-8.33333	7	-1.19048
1798311	767632	Netherlands	male	neutered	2011-02-07	X-SMALL	8.6	8	8	335	Dry	Satiety Small Dog	2015-02-07	3	2015-04-04	0	0	-1	-1	8	-1.30208	324.667	-31	68.253	-6.517	-0.2	-2.08333	1	-2.08333
1798311	767632	Netherlands	male	neutered	2011-02-07	X-SMALL	8.5	8	8	304	Dry	Satiety Small Dog	2015-02-07	4	2015-04-25	1	1	-2	-1.1	11	-1.04167	324.667	-31	68.253	-6.517	-0.1	-1.04167	3	-0.347222
1798311	767632	Netherlands	male	neutered	2011-02-07	X-SMALL	8.1	8	8	304	Dry	Satiety Small Dog	2015-02-07	5	2015-05-16	0	0	-2	-1.5	14	-1.11607	324.667	-31	68.253	-6.517	-0.4	-4.16667	3	-1.38889
1799161	1486086	Reunion Island	male	intact	2010-09-09	French Bulldog	16.5	7	13.75	574	Dry	Satiety Weight Management Dry	2015-02-09	1	2015-02-09	0	0	-2	0	0	#N/A	519	-110	72.684	-15.405	0	0	0
1799161	1486086	Reunion Island	male	intact	2010-09-09	French Bulldog	15.8	7	13.75	574	Dry	Satiety Weight Management Dry	2015-02-09	2	2015-02-23	0	0	-2	-0.7	2	-2.12121	519	-110	72.684	-15.405	-0.7	-4.24242	2	-2.12121
1799161	1486086	Reunion Island	male	intact	2010-09-09	French Bulldog	16.4	7	13.75	519	Dry	Satiety Weight Management Dry	2015-02-09	3	2015-03-09	0	0	-1	-0.1	4	-0.151515	519	-110	72.684	-15.405	0.6	3.63636	2	1.81818
1799161	1486086	Reunion Island	male	intact	2010-09-09	French Bulldog	16.2	7	13.75	464	Dry	Satiety Weight Management Dry	2015-02-09	4	2015-03-23	0	0	-2	-0.3	6	-0.30303	519	-110	72.684	-15.405	-0.2	-1.21212	2	-0.606061
1799161	1486086	Reunion Island	male	intact	2010-09-09	French Bulldog	16.2	7	13.75	417	Dry	Satiety Weight Management Dry	2015-02-09	5	2015-06-08	0	0	-1	-0.3	17	-0.106952	519	-110	72.684	-15.405	0	0	11	0
1799196	767624	Netherlands	female	neutered	2007-05-27	Labrador Retriever	29	7	24.17	660	Dry	Satiety Support Dry	2015-02-09	1	2015-02-09	0	1	0	0	0	#N/A	640	-60	58.711	-5.504	0	0	0
1799196	767624	Netherlands	female	neutered	2007-05-27	Labrador Retriever	27.2	7	24.17	660	Dry	Satiety Support Dry	2015-02-09	2	2015-02-24	1	0	0	-1.8	2.14286	-2.89655	640	-60	58.711	-5.504	-1.8	-6.2069	2.14286	-2.89655
1799196	767624	Netherlands	female	neutered	2007-05-27	Labrador Retriever	26.6	7	24.17	660	Dry	Satiety Support Dry	2015-02-09	3	2015-03-17	1	1	0	-2.4	5.14286	-1.6092	640	-60	58.711	-5.504	-0.6	-2.06897	3	-0.689655
1799196	767624	Netherlands	female	neutered	2007-05-27	Labrador Retriever	25.7	7	24.17	600	Dry	Satiety Weight Management Dry	2015-02-09	4	2015-05-12	1	0	0	-3.3	13.1429	-0.865817	640	-60	58.711	-5.504	-0.9	-3.10345	8	-0.387931
1799196	767624	Netherlands	female	neutered	2007-05-27	Labrador Retriever	24.85	7	24.17	540	Dry	Satiety Weight Management Dry	2015-02-09	5	2015-06-02	1	1	0	-4.15	16.1429	-0.886482	640	-60	58.711	-5.504	-0.85	-2.93103	3	-0.977011
1799632	1488109	USA	male	neutered	2006-02-05	MINI	8.34619	8	6.95364	302	Dry	Satiety Weight Management Dry	2015-02-09	1	2015-02-09	0	1	-2	0	0	#N/A	#N/A	0	#N/A	0	0	0	0
1799632	1488109	USA	male	neutered	2006-02-05	MINI	7.98331	8	6.95364	302	Mix feeding	wet product : Satiety Weight Management Canine / dry product : Satiety Weight Management Dry	2015-02-09	2	2015-02-24	0	0	-1	-0.362878	2.14286	-2.02899	#N/A	0	#N/A	0	-0.362878	-4.34783	2.14286	-2.02899
1799632	1488109	USA	male	neutered	2006-02-05	MINI	#N/A	8	6.95364	#N/A			2015-02-09	3	2015-03-10	0	0	-3	#N/A	4.14286	#N/A	#N/A	0	#N/A	0	#N/A	#N/A	2
1799632	1488109	USA	male	neutered	2006-02-05	MINI	7.66579	8	6.95364	302	Mix feeding	wet product : Satiety Weight Management Canine / dry product : Satiety Weight Management Dry	2015-02-09	4	2015-04-07	1	1	0	-0.680396	8.14286	-1.00114	#N/A	0	#N/A	0	#N/A	#N/A	4
1799632	1488109	USA	male	neutered	2006-02-05	MINI	7.80187	8	6.95364	274	Mix feeding	wet product : Satiety Weight Management Canine / dry product : Satiety Weight Management Dry	2015-02-09	5	2015-05-05	1	1	0	-0.544316	12.1429	-0.537084	#N/A	0	#N/A	0	0.136079	1.63043	4	0.407609
1799635	1488109	USA	male	neutered	2006-02-05	Medium	7.21219	7	6.01016	271	Dry	Satiety Weight Management Dry	2015-02-09	1	2015-02-09	0	1	-2	0	0	#N/A	271	0	70.6	0	0	0	0
1799635	1488109	USA	male	neutered	2006-02-05	Medium	6.7586	7	6.01016	271	Mix feeding	wet product : Satiety Weight Management Canine / dry product : Satiety Weight Management Dry	2015-02-09	2	2015-02-24	0	0	-1	-0.453597	2.14286	-2.93501	271	0	70.6	0	-0.453597	-6.28931	2.14286	-2.93501
1799635	1488109	USA	male	neutered	2006-02-05	Medium	6.0782	7	6.01016	271	Mix feeding	wet product : Satiety Weight Management Canine / dry product : Satiety Weight Management Dry	2015-02-09	3	2015-04-07	1	1	0	-1.13399	8.14286	-1.93093	271	0	70.6	0	-0.680396	-9.43396	6	-1.57233
1799635	1488109	USA	male	neutered	2006-02-05	Medium	5.98748	7	6.01016	271	Mix feeding	wet product : Satiety Weight Management Canine / dry product : Satiety Weight Management Dry	2015-02-09	4	2015-05-05	1	1	-1	-1.22471	12.1429	-1.39845	271	0	70.6	0	-0.0907194	-1.25786	4	-0.314465
1799635	1488109	USA	male	neutered	2006-02-05	Medium	5.76068	7	6.01016	271	Mix feeding	wet product : Satiety Weight Management Canine / dry product : Satiety Weight Management Dry	2015-02-09	5	2015-06-02	1	-1	0	-1.45151	16.1429	-1.24673	271	0	70.6	0	-0.226799	-3.14465	4	-0.786164
1799675	1417780	Spain	male	neutered	2010-06-27	Pastor CatalÇ­n	33.9	8	26.08	813	Dry	Satiety Weight Management Dry	2015-02-16	1	2015-02-16	1	1	0	0	0	#N/A	813	0	70.447	0	0	0	0
1799675	1417780	Spain	male	neutered	2010-06-27	Pastor CatalÇ­n	31.9	8	26.08	813	Dry	Satiety Weight Management Dry	2015-02-16	2	2015-03-17	1	1	0	-2	4.14286	-1.42407	813	0	70.447	0	-2	-5.89971	4.14286	-1.42407
1799675	1417780	Spain	male	neutered	2010-06-27	Pastor CatalÇ­n	31.4	8	26.08	813	Dry	Satiety Weight Management Dry	2015-02-16	3	2015-03-24	1	1	-1	-2.5	5.14286	-1.43396	813	0	70.447	0	-0.5	-1.47493	1	-1.47493
1799675	1417780	Spain	male	neutered	2010-06-27	Pastor CatalÇ­n	31.1	8	26.08	813	Dry	Satiety Weight Management Dry	2015-02-16	4	2015-03-31	1	1	-1	-2.8	6.14286	-1.34458	813	0	70.447	0	-0.3	-0.884956	1	-0.884956
1799675	1417780	Spain	male	neutered	2010-06-27	Pastor CatalÇ­n	30.3	8	26.08	813	Dry	Satiety Weight Management Dry	2015-02-16	5	2015-04-14	1	1	-2	-3.6	8.14286	-1.30415	813	0	70.447	0	-0.8	-2.35988	2	-1.17994
1800270	1492891	USA	male	neutered	2006-12-28	Beagle	25.4014	8	19.541	655	Dry	Satiety Small Dog	2015-02-10	1	2015-02-10	-1	0	-3	0	0	#N/A	613.667	-62	66.027	-6.671	0	0	0
1800270	1492891	USA	male	neutered	2006-12-28	Beagle	24.585	8	19.541	655	Dry	Satiety Weight Management Dry	2015-02-10	2	2015-02-20	0	1	-2	-0.816475	1.42857	-2.25	613.667	-62	66.027	-6.671	-0.816475	-3.21429	1.42857	-2.25
1800270	1492891	USA	male	neutered	2006-12-28	Beagle	24.585	8	19.541	593	Dry	Satiety Weight Management Dry	2015-02-10	3	2015-03-06	0	1	-1	-0.816475	3.42857	-0.9375	613.667	-62	66.027	-6.671	0	0	2	0
1800270	1492891	USA	male	neutered	2006-12-28	Beagle	23.0881	8	19.541	593	Dry	Satiety Weight Management Dry	2015-02-10	4	2015-04-08	0	1	-2	-2.31334	8.14286	-1.11842	613.667	-62	66.027	-6.671	-1.49687	-5.89286	4.71429	-1.25
1800270	1492891	USA	male	neutered	2006-12-28	Beagle	22.3623	8	19.541	532	Mix feeding	wet product : Satiety Weight Management Canine / dry product : Satiety Weight Management Dry	2015-02-10	5	2015-05-06	0	1	-1	-3.0391	12.1429	-0.985294	613.667	-62	66.027	-6.671	-0.725755	-2.85714	4	-0.714286
1800280	767624	Netherlands	female	neutered	2008-09-04	English Cocker Spaniel	19.5	7	15	462	Dry	Satiety Support Dry	2015-02-10	1	2015-02-10	-1	0	0	0	0	#N/A	406	-84	53.267	-11.021	0	0	0
1800280	767624	Netherlands	female	neutered	2008-09-04	English Cocker Spaniel	18.8	7	15	462	Dry	Satiety Support Dry	2015-02-10	2	2015-02-25	0	0	0	-0.7	2.14286	-1.67521	406	-84	53.267	-11.021	-0.7	-3.58974	2.14286	-1.67521
1800280	767624	Netherlands	female	neutered	2008-09-04	English Cocker Spaniel	18.6	7	15	378	Dry	Satiety Small Dog	2015-02-10	3	2015-03-19	0	0	0	-0.9	5.28571	-0.873181	406	-84	53.267	-11.021	-0.2	-1.02564	3.14286	-0.32634
1800280	767624	Netherlands	female	neutered	2008-09-04	English Cocker Spaniel	17.7	7	15	378	Dry	Satiety Small Dog	2015-02-10	4	2015-04-08	0	0	0	-1.8	8.14286	-1.1336	406	-84	53.267	-11.021	-0.9	-4.61538	2.85714	-1.61538
1800280	767624	Netherlands	female	neutered	2008-09-04	English Cocker Spaniel	16.9	7	15	378	Dry	Satiety Small Dog	2015-02-10	5	2015-04-30	0	0	-2	-2.6	11.2857	-1.18143	406	-84	53.267	-11.021	-0.8	-4.10256	3.14286	-1.30536
1800430	1483937	Latvia	male	intact	2005-02-11	Labrador Retriever	49.8	8	41.5	1313	Dry	Satiety Weight Management Dry	2015-02-11	1	2015-02-11	1	0	-1	0	0	#N/A	1229.67	-125	75.206	-7.645	0	0	0
1800430	1483937	Latvia	male	intact	2005-02-11	Labrador Retriever	48.7	8	41.5	1313	Dry	Satiety Weight Management Dry	2015-02-11	2	2015-02-25	1	1	-1	-1.1	2	-1.10442	1229.67	-125	75.206	-7.645	-1.1	-2.20884	2	-1.10442
1800430	1483937	Latvia	male	intact	2005-02-11	Labrador Retriever	49.9	8	41.5	1188	Dry	Satiety Weight Management Dry	2015-02-11	3	2015-03-11	1	1	-1	0.1	4	0.0502008	1229.67	-125	75.206	-7.645	1.2	2.40964	2	1.20482
1800430	1483937	Latvia	male	intact	2005-02-11	Labrador Retriever	47.8	8	41.5	1188	Dry	Satiety Weight Management Dry	2015-02-11	4	2015-04-08	0	1	-1	-2	8	-0.502008	1229.67	-125	75.206	-7.645	-2.1	-4.21687	4	-1.05422
1800430	1483937	Latvia	male	intact	2005-02-11	Labrador Retriever	45.7	8	41.5	1062	Dry	Satiety Weight Management Dry	2015-02-11	5	2015-06-03	0	1	-1	-4.1	16	-0.514558	1229.67	-125	75.206	-7.645	-2.1	-4.21687	8	-0.527108
1800941	1488111	USA	male	neutered	2013-02-26	Welsh Corgi Pembroke	15.6491	7	12.0385	455	Dry	Satiety Weight Management Dry	2015-02-11	1	2015-02-11	0	0	0	0	0	#N/A	412.667	-85	63.851	-13.152	0	0	0
1800941	1488111	USA	male	neutered	2013-02-26	Welsh Corgi Pembroke	15.0594	7	12.0385	455	Dry	Satiety Weight Management Dry	2015-02-11	2	2015-02-25	0	0	-1	-0.589676	2	-1.88406	412.667	-85	63.851	-13.152	-0.589676	-3.76812	2	-1.88406
1800941	1488111	USA	male	neutered	2013-02-26	Welsh Corgi Pembroke	15.2409	7	12.0385	413	Dry	Satiety Weight Management Dry	2015-02-11	3	2015-03-10	0	0	-2	-0.408237	3.85714	-0.676329	412.667	-85	63.851	-13.152	0.181439	1.15942	1.85714	0.624303
1800941	1488111	USA	male	neutered	2013-02-26	Welsh Corgi Pembroke	14.4697	7	12.0385	370	Dry	Satiety Weight Management Dry	2015-02-11	4	2015-04-21	1	1	-3	-1.17935	9.85714	-0.764545	412.667	-85	63.851	-13.152	-0.771115	-4.92754	6	-0.821256
1800941	1488111	USA	male	neutered	2013-02-26	Welsh Corgi Pembroke	14.8326	7	12.0385	335	Dry	Satiety Weight Management Dry	2015-02-11	5	2015-05-05	1	1	-3	-0.816475	11.8571	-0.440021	412.667	-85	63.851	-13.152	0.362878	2.31884	2	1.15942
1800947	1266535	UK	female	neutered	2004-02-11	896283192	16	7	14	438	Dry	Satiety Weight Management Dry	2015-02-11	1	2015-03-11	0	1	-1	0	0	#N/A	340.167	-143	47	-19.758	0	0	0
1800947	1266535	UK	female	neutered	2004-02-11	896283192	15.8	7	14	359	Dry	Satiety Weight Management Dry	2015-02-11	2	2015-04-17	0	-1	-1	-0.2	5.28571	-0.236486	340.167	-143	47	-19.758	-0.2	-1.25	5.28571	-0.236486
1800947	1266535	UK	female	neutered	2004-02-11	896283192	15.6	7	14	327	Dry	Satiety Weight Management Dry	2015-02-11	3	2015-05-12	0	0	-1	-0.4	8.85714	-0.282258	340.167	-143	47	-19.758	-0.2	-1.25	3.57143	-0.35
1800947	1266535	UK	female	neutered	2004-02-11	896283192	15.4	7	14	295	Dry	Satiety Weight Management Dry	2015-02-11	4	2015-06-09	0	0	0	-0.6	12.8571	-0.291667	340.167	-143	47	-19.758	-0.2	-1.25	4	-0.3125
1800947	1266535	UK	female	neutered	2004-02-11	896283192	15	7	14	263	Dry	Satiety Weight Management Dry	2015-02-11	5	2015-07-07	0	0	0	-1	16.8571	-0.370763	340.167	-143	47	-19.758	-0.4	-2.5	4	-0.625
1800963	1492891	USA	female	neutered	2006-04-15	Golden Retriever	34.7455	7	28.9531	756	Wet	Satiety Weight Management Canine	2015-02-11	1	2015-02-11	-1	0	-1	0	0	#N/A	629.833	-206	50.461	-16.504	0	0	0
1800963	1492891	USA	female	neutered	2006-04-15	Golden Retriever	34.428	7	28.9531	687	Mix feeding	wet product : Satiety Weight Management Canine / dry product : Satiety Weight Management Dry	2015-02-11	2	2015-02-23	0	0	-1	-0.317518	1.71429	-0.533072	629.833	-206	50.461	-16.504	-0.317518	-0.913838	1.71429	-0.533072
1800963	1492891	USA	female	neutered	2006-04-15	Golden Retriever	33.793	7	28.9531	618	Mix feeding	wet product : Satiety Weight Management Canine / dry product : Satiety Weight Management Dry	2015-02-11	3	2015-03-09	1	1	-1	-0.952554	3.71429	-0.7381	629.833	-206	50.461	-16.504	-0.635036	-1.82768	2	-0.913838
1800963	1492891	USA	female	neutered	2006-04-15	Golden Retriever	32.4322	7	28.9531	550	Mix feeding	wet product : Satiety Weight Management Canine / dry product : Satiety Weight Management Dry	2015-02-11	4	2015-04-09	0	0	-1	-2.31334	8.14286	-0.817645	629.833	-206	50.461	-16.504	-1.36079	-3.91645	4.42857	-0.884359
1800963	1492891	USA	female	neutered	2006-04-15	Golden Retriever	31.1621	7	28.9531	495	Mix feeding	wet product : Satiety Weight Management Canine / dry product : Satiety Weight Management Dry	2015-02-11	5	2015-05-05	1	1	-2	-3.58342	11.8571	-0.869798	629.833	-206	50.461	-16.504	-1.27007	-3.65535	3.71429	-0.984133
1801741	1488111	USA	male	neutered	2011-11-25	Shetland Sheepdog	10.6595	7	8.20103	342	Dry	Satiety Small Dog	2015-02-13	1	2015-02-13	1	0	0	0	0	#N/A	326	-32	67.269	-6.603	0	0	0
1801741	1488111	USA	male	neutered	2011-11-25	Shetland Sheepdog	10.8863	7	8.20103	310	Dry	Satiety Small Dog	2015-02-13	2	2015-02-27	1	0	-1	0.226799	2	1.06383	326	-32	67.269	-6.603	0.226799	2.12766	2	1.06383
1801741	1488111	USA	male	neutered	2011-11-25	Shetland Sheepdog	10.6142	7	8.20103	342	Dry	Satiety Small Dog	2015-02-13	3	2015-03-13	1	1	0	-0.0453597	4	-0.106383	326	-32	67.269	-6.603	-0.272158	-2.55319	2	-1.2766
1801741	1488111	USA	male	neutered	2011-11-25	Shetland Sheepdog	10.6142	7	8.20103	310	Mix feeding	wet product : Satiety Weight Management Canine / dry product : Satiety Small Dog	2015-02-13	4	2015-03-24	1	1	-3	-0.0453597	5.57143	-0.0763775	326	-32	67.269	-6.603	0	0	1.57143	0
1801741	1488111	USA	male	neutered	2011-11-25	Shetland Sheepdog	10.2967	7	8.20103	278	Mix feeding	wet product : Satiety Weight Management Canine / dry product : Satiety Small Dog	2015-02-13	5	2015-04-08	0	1	-3	-0.362878	7.71429	-0.441292	326	-32	67.269	-6.603	-0.317518	-2.97872	2.14286	-1.39007
1802031	767624	Netherlands	female	neutered	2010-11-11	Dashond	8.3	7	6.38	252	Dry	Satiety Small Dog	2015-02-13	1	2015-02-13	1	0	0	0	0	#N/A	#N/A	#N/A	#N/A	#N/A	0	0	0
1802031	767624	Netherlands	female	neutered	2010-11-11	Dashond	7.65	7	6.38	279	Dry	Satiety Small Dog	2015-02-13	2	2015-02-27	0	1	-1	-0.65	2	-3.91566	#N/A	#N/A	#N/A	#N/A	-0.65	-7.83133	2	-3.91566
1802031	767624	Netherlands	female	neutered	2010-11-11	Dashond	7.45	7	6.38	279	Mix feeding	wet product : Satiety Weight Management Canine / dry product : Satiety Small Dog	2015-02-13	3	2015-03-20	0	1	-2	-0.85	5	-2.04819	#N/A	#N/A	#N/A	#N/A	-0.2	-2.40964	3	-0.803213
1802031	767624	Netherlands	female	neutered	2010-11-11	Dashond	#N/A	7	6.38	#N/A			2015-02-13	4	2015-04-10	1	1	0	#N/A	8	#N/A	#N/A	#N/A	#N/A	#N/A	#N/A	#N/A	3
1802031	767624	Netherlands	female	neutered	2010-11-11	Dashond	6.75	7	6.38	279	Mix feeding	wet product : Satiety Weight Management Canine / dry product : Satiety Small Dog	2015-02-13	5	2015-05-01	1	1	0	-1.55	11	-1.6977	#N/A	#N/A	#N/A	#N/A	#N/A	#N/A	3
1802237	1492891	USA	male	neutered	2006-12-27	Pug	16.9192	7	14.0978	513	Dry	Satiety Small Dog	2015-02-13	1	2015-02-13	-1	1	-1	0	0	#N/A	427.667	-136	58.782	-18.693	0	0	0
1802237	1492891	USA	male	neutered	2006-12-27	Pug	16.647	7	14.0978	465	Dry	Satiety Small Dog	2015-02-13	2	2015-02-27	0	1	-1	-0.272158	2	-0.80429	427.667	-136	58.782	-18.693	-0.272158	-1.60858	2	-0.80429
1802237	1492891	USA	male	neutered	2006-12-27	Pug	16.6017	7	14.0978	417	Dry	Satiety Small Dog	2015-02-13	3	2015-03-13	0	0	-1	-0.317518	4	-0.469169	427.667	-136	58.782	-18.693	-0.0453597	-0.268097	2	-0.134048
1802237	1492891	USA	male	neutered	2006-12-27	Pug	15.8759	7	14.0978	377	Dry	Satiety Small Dog	2015-02-13	4	2015-04-10	0	1	-1	-1.04327	8	-0.770777	427.667	-136	58.782	-18.693	-0.725755	-4.28954	4	-1.07239
1802237	1492891	USA	male	neutered	2006-12-27	Pug	15.7852	7	14.0978	337	Dry	Satiety Small Dog	2015-02-13	5	2015-05-08	1	1	-1	-1.13399	12	-0.558534	427.667	-136	58.782	-18.693	-0.0907194	-0.536193	4	-0.134048
1802298	1492891	USA	female	neutered	2009-04-30	Labrador Retriever	31.9332	7	26.6125	709	Dry	Satiety Weight Management Dry	2015-02-13	1	2015-02-13	1	1	-1	0	0	#N/A	644.667	-129	55.02	-11.01	0	0	0
1802298	1492891	USA	female	neutered	2009-04-30	Labrador Retriever	31.0714	7	26.6125	709	Dry	Satiety Weight Management Dry	2015-02-13	2	2015-02-27	1	1	-1	-0.861834	2	-1.34943	644.667	-129	55.02	-11.01	-0.861834	-2.69886	2	-1.34943
1802298	1492891	USA	female	neutered	2009-04-30	Labrador Retriever	30.8446	7	26.6125	645	Dry	Satiety Weight Management Dry	2015-02-13	3	2015-03-13	0	1	-1	-1.08863	4	-0.852273	644.667	-129	55.02	-11.01	-0.226799	-0.710227	2	-0.355114
1802298	1492891	USA	female	neutered	2009-04-30	Labrador Retriever	29.756	7	26.6125	580	Dry	Satiety Weight Management Dry	2015-02-13	4	2015-04-10	1	1	-1	-2.17727	8	-0.852273	644.667	-129	55.02	-11.01	-1.08863	-3.40909	4	-0.852273
1802298	1492891	USA	female	neutered	2009-04-30	Labrador Retriever	28.3045	7	26.6125	529	Dry	Satiety Weight Management Dry	2015-02-13	5	2015-05-08	1	1	-1	-3.62878	12	-0.94697	644.667	-129	55.02	-11.01	-1.45151	-4.54545	4	-1.13636
1803200	1417780	Spain	male	intact	2006-06-24	Mini	11.1	8	9.25	426	Mix feeding	wet product : Satiety Weight Management HÇ§medo / dry product : Satiety Small Dog	2015-02-16	1	2015-02-16	0	0	-1	0	0	#N/A	426	0	80.316	0	0	0	0
1803200	1417780	Spain	male	intact	2006-06-24	Mini	10.4	8	9.25	426	Mix feeding	wet product : Satiety Weight Management HÇ§medo / dry product : Satiety Small Dog	2015-02-16	2	2015-03-03	0	0	-2	-0.7	2.14286	-2.94294	426	0	80.316	0	-0.7	-6.30631	2.14286	-2.94294
1803200	1417780	Spain	male	intact	2006-06-24	Mini	10.2	8	9.25	426	Mix feeding	wet product : Satiety Weight Management HÇ§medo / dry product : Satiety Small Dog	2015-02-16	3	2015-03-17	1	1	-2	-0.9	4.14286	-1.95713	426	0	80.316	0	-0.2	-1.8018	2	-0.900901
1803200	1417780	Spain	male	intact	2006-06-24	Mini	10	8	9.25	426	Mix feeding	wet product : Satiety Weight Management HÇ§medo / dry product : Satiety Small Dog	2015-02-16	4	2015-03-31	1	1	-1	-1.1	6.14286	-1.61324	426	0	80.316	0	-0.2	-1.8018	2	-0.900901
1803200	1417780	Spain	male	intact	2006-06-24	Mini	9.6	8	9.25	426	Mix feeding	wet product : Satiety Weight Management HÇ§medo / dry product : Satiety Small Dog	2015-02-16	5	2015-04-23	1	1	-1	-1.5	9.42857	-1.43325	426	0	80.316	0	-0.4	-3.6036	3.28571	-1.09675
1803403	1486086	Reunion Island	female	neutered	2007-11-04	Coton Du Tulear	13.85	7	10.65	357	Dry	Satiety Weight Management Dry	2015-02-16	1	2015-02-16	-1	0	-2	0	0	#N/A	320.333	-71	54.336	-12.043	0	0	0
1803403	1486086	Reunion Island	female	neutered	2007-11-04	Coton Du Tulear	13.5	7	10.65	357	Dry	Satiety Weight Management Dry	2015-02-16	2	2015-03-02	-1	-1	-2	-0.35	2	-1.26354	320.333	-71	54.336	-12.043	-0.35	-2.52708	2	-1.26354
1803403	1486086	Reunion Island	female	neutered	2007-11-04	Coton Du Tulear	13.75	7	10.65	318	Dry	Satiety Weight Management Dry	2015-02-16	3	2015-03-16	-1	-1	-2	-0.1	4	-0.180505	320.333	-71	54.336	-12.043	0.25	1.80505	2	0.902527
1803403	1486086	Reunion Island	female	neutered	2007-11-04	Coton Du Tulear	13.6	7	10.65	286	Dry	Satiety Weight Management Dry	2015-02-16	4	2015-03-31	0	0	-1	-0.25	6.14286	-0.293846	320.333	-71	54.336	-12.043	-0.15	-1.08303	2.14286	-0.505415
1803403	1486086	Reunion Island	female	neutered	2007-11-04	Coton Du Tulear	13.45	7	10.65	260	Dry	Satiety Weight Management Dry	2015-02-16	5	2015-04-14	0	0	-1	-0.4	8.14286	-0.354677	320.333	-71	54.336	-12.043	-0.15	-1.08303	2	-0.541516
1803737	1488109	USA	male	neutered	2012-06-17	Labrador Retriever	39.5537	8	32.9629	969	Dry	Satiety Weight Management Dry	2015-02-16	1	2015-02-16	1	-1	-3	0	0	#N/A	807.5	-257	58.698	-18.682	0	0	0
1803737	1488109	USA	male	neutered	2012-06-17	Labrador Retriever	39.3722	8	32.9629	878	Dry	Satiety Weight Management Dry	2015-02-16	2	2015-03-03	1	1	-3	-0.181439	2.14286	-0.214067	807.5	-257	58.698	-18.682	-0.181439	-0.458716	2.14286	-0.214067
1803737	1488109	USA	male	neutered	2012-06-17	Labrador Retriever	39.5537	8	32.9629	787	Dry	Satiety Weight Management Dry	2015-02-16	3	2015-03-13	1	1	-3	0	3.57143	0	807.5	-257	58.698	-18.682	0.181439	0.458716	1.42857	0.321101
1803737	1488109	USA	male	neutered	2012-06-17	Labrador Retriever	38.0568	8	32.9629	712	Dry	Satiety Weight Management Dry	2015-02-16	4	2015-04-14	1	1	-1	-1.49687	8.14286	-0.464751	807.5	-257	58.698	-18.682	-1.49687	-3.7844	4.57143	-0.827838
1803737	1488109	USA	male	neutered	2012-06-17	Labrador Retriever	37.4671	8	32.9629	636	Dry	Satiety Weight Management Dry	2015-02-16	5	2015-05-12	1	1	-3	-2.08655	12.1429	-0.434431	807.5	-257	58.698	-18.682	-0.589676	-1.49083	4	-0.372706
1803764	1488111	USA	female	neutered	1970-01-01	Newfoundland	34.6095	7	28.8397	753	Dry	Satiety Weight Management Dry	2015-02-16	1	2015-02-16	0	0	-2	0	0	#N/A	730.333	-68	58.685	-5.464	0	0	0
1803764	1488111	USA	female	neutered	1970-01-01	Newfoundland	34.3373	7	28.8397	753	Dry	Satiety Weight Management Dry	2015-02-16	2	2015-03-02	0	1	-2	-0.272158	2	-0.393185	730.333	-68	58.685	-5.464	-0.272158	-0.78637	2	-0.393185
1803764	1488111	USA	female	neutered	1970-01-01	Newfoundland	34.1559	7	28.8397	753	Dry	Satiety Weight Management Dry	2015-02-16	3	2015-03-19	0	1	0	-0.453597	4.42857	-0.295946	730.333	-68	58.685	-5.464	-0.181439	-0.524246	2.42857	-0.215866
1803764	1488111	USA	female	neutered	1970-01-01	Newfoundland	33.8383	7	28.8397	685	Dry	Satiety Weight Management Dry	2015-02-16	4	2015-04-03	0	1	0	-0.771115	6.57143	-0.339051	730.333	-68	58.685	-5.464	-0.317518	-0.917431	2.14286	-0.428135
1803764	1488111	USA	female	neutered	1970-01-01	Newfoundland	32.8404	7	28.8397	617	Dry	Satiety Weight Management Dry	2015-02-16	5	2015-04-18	0	0	0	-1.76903	8.71429	-0.586554	730.333	-68	58.685	-5.464	-0.997913	-2.88336	2.14286	-1.34557
1806024	992342	Netherlands	female	neutered	2009-02-01	Duitse Herder	32	7	22.86	633	Dry	Satiety Support Dry	2015-02-18	1	2015-02-18	0	0	-1	0	0	#N/A	633	0	60.548	0	0	0	0
1806024	992342	Netherlands	female	neutered	2009-02-01	Duitse Herder	31.2	7	22.86	633	Dry	Satiety Support Dry	2015-02-18	2	2015-03-04	0	0	-1	-0.8	2	-1.25	633	0	60.548	0	-0.8	-2.5	2	-1.25
1806024	992342	Netherlands	female	neutered	2009-02-01	Duitse Herder	30	7	22.86	633	Dry	Satiety Weight Management Dry	2015-02-18	3	2015-03-26	0	0	-1	-2	5.14286	-1.21528	633	0	60.548	0	-1.2	-3.75	3.14286	-1.19318
1806024	992342	Netherlands	female	neutered	2009-02-01	Duitse Herder	28.7	7	22.86	633	Dry	Satiety Weight Management Dry	2015-02-18	4	2015-04-15	1	0	-1	-3.3	8	-1.28906	633	0	60.548	0	-1.3	-4.0625	2.85714	-1.42188
1806024	992342	Netherlands	female	neutered	2009-02-01	Duitse Herder	27.8	7	22.86	633	Dry	Satiety Weight Management Dry	2015-02-18	5	2015-05-06	1	0	-2	-4.2	11	-1.19318	633	0	60.548	0	-0.9	-2.8125	3	-0.9375
1806420	1488107	USA	male	neutered	2004-02-21	Maxi	61.417	7	45.3597	1231	Dry	Satiety Weight Management Dry	2015-02-18	1	2015-02-18	0	0	-1	0	0	#N/A	1115.67	-231	63.831	-13.216	0	0	0
1806420	1488107	USA	male	neutered	2004-02-21	Maxi	58.514	7	45.3597	1231	Mix feeding	wet product : Satiety Weight Management Canine / dry product : Satiety Weight Management Dry	2015-02-18	2	2015-03-18	0	0	-2	-2.90302	4	-1.18168	1115.67	-231	63.831	-13.216	-2.90302	-4.72674	4	-1.18168
1806420	1488107	USA	male	neutered	2004-02-21	Maxi	57.3347	7	45.3597	1116	Mix feeding	wet product : Satiety Weight Management Canine / dry product : Satiety Weight Management Dry	2015-02-18	3	2015-04-15	0	0	0	-4.08237	8	-0.830871	1115.67	-231	63.831	-13.216	-1.17935	-1.92024	4	-0.480059
1806420	1488107	USA	male	neutered	2004-02-21	Maxi	54.4316	7	45.3597	1000	Mix feeding	wet product : Satiety Weight Management Canine / dry product : Satiety Weight Management Dry	2015-02-18	4	2015-05-20	0	1	-1	-6.98539	13	-0.874901	1115.67	-231	63.831	-13.216	-2.90302	-4.72674	5	-0.945347
1806420	1488107	USA	male	neutered	2004-02-21	Maxi	52.8894	7	45.3597	904	Mix feeding	wet product : Satiety Weight Management Canine / dry product : Satiety Weight Management Dry	2015-02-18	5	2015-06-20	0	1	-2	-8.52762	17.4286	-0.796668	1115.67	-231	63.831	-13.216	-1.54223	-2.51108	4.42857	-0.567018
1806441	1488111	USA	female	neutered	2005-02-16	Pekingese	12.7007	8	10.5824	355	Dry	Satiety Small Dog	2015-02-19	1	2015-02-19	0	0	-3	0	0	#N/A	339	-32	57.778	-5.454	0	0	0
1806441	1488111	USA	female	neutered	2005-02-16	Pekingese	12.7461	8	10.5824	323	Dry	Satiety Small Dog	2015-02-19	2	2015-02-26	1	0	0	0.0453597	1	0.357143	339	-32	57.778	-5.454	0.0453597	0.357143	1	0.357143
1806441	1488111	USA	female	neutered	2005-02-16	Pekingese	12.9275	8	10.5824	355	Dry	Satiety Small Dog	2015-02-19	3	2015-03-12	0	1	-3	0.226799	3	0.595238	339	-32	57.778	-5.454	0.181439	1.42857	2	0.714286
1806441	1488111	USA	female	neutered	2005-02-16	Pekingese	12.3378	8	10.5824	323	Dry	Satiety Small Dog	2015-02-19	4	2015-04-09	1	1	-3	-0.362878	7	-0.408163	339	-32	57.778	-5.454	-0.589676	-4.64286	4	-1.16071
1806441	1488111	USA	female	neutered	2005-02-16	Pekingese	12.8368	8	10.5824	291	Dry	Satiety Small Dog	2015-02-19	5	2015-04-22	0	1	-3	0.136079	8.85714	0.120968	339	-32	57.778	-5.454	0.498957	3.92857	1.85714	2.11538
1807235	1491877	USA	male	neutered	2009-10-01	English Bulldog	27.8509	7	21.3191	699	Dry	Satiety Weight Management Dry	2015-02-19	1	2015-02-19	-1	0	-1	0	0	#N/A	677	-66	68.236	-6.652	0	0	0
1807235	1491877	USA	male	neutered	2009-10-01	English Bulldog	26.8529	7	21.3191	699	Dry	Satiety Weight Management Dry	2015-02-19	2	2015-03-05	0	1	-1	-0.997913	2	-1.79153	677	-66	68.236	-6.652	-0.997913	-3.58306	2	-1.79153
1807235	1491877	USA	male	neutered	2009-10-01	English Bulldog	26.1725	7	21.3191	699	Dry	Satiety Weight Management Dry	2015-02-19	3	2015-03-24	0	0	-3	-1.67831	4.71429	-1.27825	677	-66	68.236	-6.652	-0.680396	-2.443	2.71429	-0.900051
1807235	1491877	USA	male	neutered	2009-10-01	English Bulldog	26.0818	7	21.3191	633	Dry	Satiety Weight Management Dry	2015-02-19	4	2015-04-15	1	1	-2	-1.76903	7.85714	-0.80841	677	-66	68.236	-6.652	-0.0907194	-0.325733	3.14286	-0.103642
1807235	1491877	USA	male	neutered	2009-10-01	English Bulldog	25.9004	7	21.3191	568	Dry	Satiety Weight Management Dry	2015-02-19	5	2015-05-13	1	1	-2	-1.95047	11.8571	-0.590636	677	-66	68.236	-6.652	-0.181439	-0.651466	4	-0.162866
1807236	1491877	USA	female	neutered	2007-10-27	English Bulldog	25.6282	8	21.7727	610	Dry	Satiety Weight Management Dry	2015-02-19	1	2015-02-19	-1	0	-1	0	0	#N/A	508.5	-166	50.45	-16.469	0	0	0
1807236	1491877	USA	female	neutered	2007-10-27	English Bulldog	26.354	8	21.7727	555	Dry	Satiety Weight Management Dry	2015-02-19	2	2015-03-05	-1	0	0	0.725755	2	1.41593	508.5	-166	50.45	-16.469	0.725755	2.83186	2	1.41593
1807236	1491877	USA	female	neutered	2007-10-27	English Bulldog	26.354	8	21.7727	499	Dry	Satiety Weight Management Dry	2015-02-19	3	2015-03-24	1	1	-1	0.725755	4.71429	0.600697	508.5	-166	50.45	-16.469	0	0	2.71429	0
1807236	1491877	USA	female	neutered	2007-10-27	English Bulldog	25.22	8	21.7727	444	Dry	Satiety Weight Management Dry	2015-02-19	4	2015-04-15	1	1	-1	-0.408237	7.85714	-0.202735	508.5	-166	50.45	-16.469	-1.13399	-4.42478	3.14286	-1.40788
1807236	1491877	USA	female	neutered	2007-10-27	English Bulldog	25.4014	8	21.7727	400	Dry	Satiety Weight Management Dry	2015-02-19	5	2015-05-14	1	1	-1	-0.226799	12	-0.0737463	508.5	-166	50.45	-16.469	0.181439	0.707965	4.14286	0.170888
1808186	1492891	USA	male	neutered	1969-12-31	Labrador Retriever	43.8175	9	33.7068	985	Wet	Satiety Weight Management Canine	2015-02-20	1	2015-02-20	-1	0	-2	0	0	#N/A	985	0	70.412	0	0	0	0
1808186	1492891	USA	male	neutered	1969-12-31	Labrador Retriever	42.366	9	33.7068	985	Mix feeding	wet product : Satiety Weight Management Canine / dry product : Satiety Weight Management Dry	2015-02-20	2	2015-03-07	1	1	-1	-1.45151	2.14286	-1.54589	985	0	70.412	0	-1.45151	-3.31263	2.14286	-1.54589
1808186	1492891	USA	male	neutered	1969-12-31	Labrador Retriever	40.5062	9	33.7068	985	Mix feeding	wet product : Satiety Weight Management Canine / dry product : Satiety Weight Management Dry	2015-02-20	3	2015-03-21	0	1	-1	-3.31126	4.14286	-1.82409	985	0	70.412	0	-1.85975	-4.24431	2	-2.12215
1808186	1492891	USA	male	neutered	1969-12-31	Labrador Retriever	39.2361	9	33.7068	985	Mix feeding	wet product : Satiety Weight Management Canine / dry product : Satiety Weight Management Dry	2015-02-20	4	2015-04-18	0	0	-1	-4.58133	8.14286	-1.28401	985	0	70.412	0	-1.27007	-2.89855	4	-0.724638
1808186	1492891	USA	male	neutered	1969-12-31	Labrador Retriever	38.465	9	33.7068	893	Mix feeding	wet product : Satiety Weight Management Canine / dry product : Satiety Weight Management Dry	2015-02-20	5	2015-05-19	0	0	-1	-5.35244	12.5714	-0.971673	985	0	70.412	0	-0.771115	-1.75983	4.42857	-0.397382
1808588	1486088	USA	male	neutered	2008-02-20	Schnauzer Miniatura	14.5151	7	11.1676	431	Mix feeding	wet product : Satiety Weight Management Canine / dry product : Satiety Small Dog	2015-02-21	1	2015-02-21	-1	0	0	0	0	#N/A	366.667	-193	60.021	-31.593	0	0	0
1808588	1486088	USA	male	neutered	2008-02-20	Schnauzer Miniatura	14.0615	7	11.1676	431	Mix feeding	wet product : Satiety Weight Management Canine / dry product : Satiety Weight Management Dry	2015-02-21	2	2015-03-09	-1	0	0	-0.453597	2.28571	-1.36719	366.667	-193	60.021	-31.593	-0.453597	-3.125	2.28571	-1.36719
1808588	1486088	USA	male	neutered	2008-02-20	Schnauzer Miniatura	13.4265	7	11.1676	431	Mix feeding	wet product : Satiety Weight Management Canine / dry product : Satiety Weight Management Dry	2015-02-21	3	2015-03-23	0	1	0	-1.08863	4.28571	-1.75	366.667	-193	60.021	-31.593	-0.635036	-4.375	2	-2.1875
1808588	1486088	USA	male	neutered	2008-02-20	Schnauzer Miniatura	12.9275	7	11.1676	238	Mix feeding	wet product : Satiety Weight Management Canine / dry product : Satiety Weight Management Dry	2015-02-21	4	2015-04-25	0	1	-1	-1.58759	9	-1.21528	366.667	-193	60.021	-31.593	-0.498957	-3.4375	4.71429	-0.729167
1808588	1486088	USA	male	neutered	2008-02-20	Schnauzer Miniatura	12.9275	7	11.1676	216	Mix feeding	wet product : Satiety Weight Management Canine / dry product : Satiety Weight Management Dry	2015-02-21	5	2015-05-30	0	1	-2	-1.58759	14	-0.78125	366.667	-193	60.021	-31.593	0	0	5	0
1809106	767624	Netherlands	male	neutered	2009-02-23	Kooikerhondje	19.6	8	15.08	539	Dry	Satiety Support Dry	2015-02-23	1	2015-02-23	-1	-1	-3	0	0	#N/A	539	0	70.435	0	0	0	0
1809106	767624	Netherlands	male	neutered	2009-02-23	Kooikerhondje	19	8	15.08	539	Dry	Satiety Support Dry	2015-02-23	2	2015-03-09	0	-1	-3	-0.6	2	-1.53061	539	0	70.435	0	-0.6	-3.06122	2	-1.53061
1809106	767624	Netherlands	male	neutered	2009-02-23	Kooikerhondje	18.3	8	15.08	539	Dry	Satiety Weight Management Dry	2015-02-23	3	2015-03-30	0	-1	-2	-1.3	5	-1.32653	539	0	70.435	0	-0.7	-3.57143	3	-1.19048
1809106	767624	Netherlands	male	neutered	2009-02-23	Kooikerhondje	17.55	8	15.08	539	Dry	Satiety Weight Management Dry	2015-02-23	4	2015-04-24	1	0	-1	-2.05	8.57143	-1.22024	539	0	70.435	0	-0.75	-3.82653	3.57143	-1.07143
1809106	767624	Netherlands	male	neutered	2009-02-23	Kooikerhondje	17	8	15.08	539	Dry	Satiety Weight Management Dry	2015-02-23	5	2015-05-15	1	1	-1	-2.6	11.5714	-1.14638	539	0	70.435	0	-0.55	-2.80612	3	-0.935374
1809133	1438844	Spain	female	neutered	2011-02-23	Teckel	6.8	9	5.23	210	Dry	Satiety Small Dog	2015-02-23	1	2015-02-23	0	1	-1	0	0	#N/A	229.167	23	66.264	6.65	0	0	0
1809133	1438844	Spain	female	neutered	2011-02-23	Teckel	6.2	9	5.23	233	Dry	Satiety Small Dog	2015-02-23	2	2015-03-09	0	0	-1	-0.6	2	-4.41176	229.167	23	66.264	6.65	-0.6	-8.82353	2	-4.41176
1809133	1438844	Spain	female	neutered	2011-02-23	Teckel	6.3	9	5.23	233	Dry	Satiety Small Dog	2015-02-23	3	2015-03-23	0	0	-1	-0.5	4	-1.83824	229.167	23	66.264	6.65	0.1	1.47059	2	0.735294
1809133	1438844	Spain	female	neutered	2011-02-23	Teckel	6.15	9	5.23	233	Dry	Satiety Small Dog	2015-02-23	4	2015-04-13	1	1	-1	-0.65	7	-1.36555	229.167	23	66.264	6.65	-0.15	-2.20588	3	-0.735294
1809133	1438844	Spain	female	neutered	2011-02-23	Teckel	6.1	9	5.23	233	Dry	Satiety Small Dog	2015-02-23	5	2015-05-04	1	1	-1	-0.7	10	-1.02941	229.167	23	66.264	6.65	-0.05	-0.735294	3	-0.245098
1809201	1429136	Spain	male	neutered	2010-10-26	Medium	30.3	7	23.31	747	Dry	Satiety Weight Management Dry	2015-02-23	1	2015-02-23	0	1	-3	0	0	#N/A	747	0	70.415	0	0	0	0
1809201	1429136	Spain	male	neutered	2010-10-26	Medium	28.8	7	23.31	747	Dry	Satiety Weight Management Dry	2015-02-23	2	2015-03-09	1	1	-3	-1.5	2	-2.47525	747	0	70.415	0	-1.5	-4.9505	2	-2.47525
1809201	1429136	Spain	male	neutered	2010-10-26	Medium	27.35	7	23.31	747	Dry	Satiety Weight Management Dry	2015-02-23	3	2015-03-23	1	1	-3	-2.95	4	-2.43399	747	0	70.415	0	-1.45	-4.78548	2	-2.39274
1809201	1429136	Spain	male	neutered	2010-10-26	Medium	25.25	7	23.31	747	Dry	Satiety Weight Management Dry	2015-02-23	4	2015-04-20	0	1	-3	-5.05	8	-2.08333	747	0	70.415	0	-2.1	-6.93069	4	-1.73267
1809201	1429136	Spain	male	neutered	2010-10-26	Medium	23.85	7	23.31	747	Dry	Satiety Weight Management Dry	2015-02-23	5	2015-05-18	0	1	-3	-6.45	12	-1.77393	747	0	70.415	0	-1.4	-4.62046	4	-1.15512
1809635	1072650	Denmark	female	neutered	2012-07-28	Labrador Retriever	31	9	26	697	Dry	Satiety Weight Management - overvÇÝgtsdiÇÝt	2015-02-23	1	2015-02-23	0	1	-1	0	0	#N/A	585.167	-177	50.822	-15.372	0	0	0
1809635	1072650	Denmark	female	neutered	2012-07-28	Labrador Retriever	30.4	9	26	634	Dry	Satiety Weight Management - overvÇÝgtsdiÇÝt	2015-02-23	2	2015-03-09	0	1	-1	-0.6	2	-0.967742	585.167	-177	50.822	-15.372	-0.6	-1.93548	2	-0.967742
1809635	1072650	Denmark	female	neutered	2012-07-28	Labrador Retriever	29.3	9	26	570	Dry	Satiety Weight Management - overvÇÝgtsdiÇÝt	2015-02-23	3	2015-05-07	0	1	-1	-1.7	10.4286	-0.525851	585.167	-177	50.822	-15.372	-1.1	-3.54839	8.42857	-0.420995
1809635	1072650	Denmark	female	neutered	2012-07-28	Labrador Retriever	29.3	9	26	520	Dry	Satiety Weight Management - overvÇÝgtsdiÇÝt	2015-02-23	4	2015-05-08	0	1	-1	-1.7	10.5714	-0.518745	585.167	-177	50.822	-15.372	0	0	0.142857	0
1809635	1072650	Denmark	female	neutered	2012-07-28	Labrador Retriever	27.5	9	26	520	Dry	Satiety Weight Management - overvÇÝgtsdiÇÝt	2015-02-23	5	2015-05-11	0	1	-1	-3.5	11	-1.02639	585.167	-177	50.822	-15.372	-1.8	-5.80645	0.428571	-13.5484
1809694	1429136	Spain	female	intact	2009-02-01	Cavalier King Charles	10.2	7	7.85	284	Dry	Satiety Small Dog	2015-02-23	1	2015-02-23	0	0	-2	0	0	#N/A	284	0	60.557	0	0	0	0
1809694	1429136	Spain	female	intact	2009-02-01	Cavalier King Charles	9.9	7	7.85	284	Dry	Satiety Small Dog	2015-02-23	2	2015-03-09	0	0	-2	-0.3	2	-1.47059	284	0	60.557	0	-0.3	-2.94118	2	-1.47059
1809694	1429136	Spain	female	intact	2009-02-01	Cavalier King Charles	9.4	7	7.85	284	Dry	Satiety Small Dog	2015-02-23	3	2015-03-23	0	0	-2	-0.8	4	-1.96078	284	0	60.557	0	-0.5	-4.90196	2	-2.45098
1809694	1429136	Spain	female	intact	2009-02-01	Cavalier King Charles	8.2	7	7.85	284	Dry	Satiety Small Dog	2015-02-23	4	2015-04-20	0	1	-2	-2	8	-2.45098	284	0	60.557	0	-1.2	-11.7647	4	-2.94118
1809694	1429136	Spain	female	intact	2009-02-01	Cavalier King Charles	8.45	7	7.85	284	Dry	Satiety Small Dog	2015-02-23	5	2015-05-18	0	1	-3	-1.75	12	-1.42974	284	0	60.557	0	0.25	2.45098	4	0.612745
1809710	1429136	Spain	male	intact	2007-04-11	Labrador Retriever	48.15	9	37.04	1206	Dry	Satiety Weight Management Dry	2015-02-23	1	2015-02-23	-1	0	-2	0	0	#N/A	1167.67	-115	77.771	-7.659	0	0	0
1809710	1429136	Spain	male	intact	2007-04-11	Labrador Retriever	45.8	9	37.04	1206	Dry	Satiety Weight Management Dry	2015-02-23	2	2015-03-09	0	0	0	-2.35	2	-2.44029	1167.67	-115	77.771	-7.659	-2.35	-4.88058	2	-2.44029
1809710	1429136	Spain	male	intact	2007-04-11	Labrador Retriever	44.8	9	37.04	1206	Dry	Satiety Weight Management Dry	2015-02-23	3	2015-03-23	0	0	0	-3.35	4	-1.73936	1167.67	-115	77.771	-7.659	-1	-2.07684	2	-1.03842
1809710	1429136	Spain	male	intact	2007-04-11	Labrador Retriever	44.8	9	37.04	1091	Dry	Satiety Weight Management Dry	2015-02-23	4	2015-04-20	0	0	0	-3.35	8	-0.869678	1167.67	-115	77.771	-7.659	0	0	4	0
1809710	1429136	Spain	male	intact	2007-04-11	Labrador Retriever	43.2	9	37.04	1091	Dry	Satiety Weight Management Dry	2015-02-23	5	2015-05-04	0	0	-3	-4.95	10	-1.02804	1167.67	-115	77.771	-7.659	-1.6	-3.32295	2	-1.66147
1809732	1492891	USA	female	neutered	2011-02-21	Medium	33.1126	7	27.5923	729	Dry	Satiety Weight Management Dry	2015-02-23	1	2015-02-23	-1	0	0	0	0	#N/A	729	0	60.553	0	0	0	0
1809732	1492891	USA	female	neutered	2011-02-21	Medium	31.6611	7	27.5923	729	Dry	Satiety Weight Management Dry	2015-02-23	2	2015-03-10	0	1	0	-1.45151	2.14286	-2.04566	729	0	60.553	0	-1.45151	-4.38356	2.14286	-2.04566
1809732	1492891	USA	female	neutered	2011-02-21	Medium	30.9353	7	27.5923	729	Dry	Satiety Weight Management Dry	2015-02-23	3	2015-03-23	0	0	-2	-2.17727	4	-1.64384	729	0	60.553	0	-0.725755	-2.19178	1.85714	-1.18019
1809732	1492891	USA	female	neutered	2011-02-21	Medium	30.391	7	27.5923	729	Dry	Satiety Weight Management Dry	2015-02-23	4	2015-04-21	0	0	-1	-2.72158	8.14286	-1.00937	729	0	60.553	0	-0.544316	-1.64384	4.14286	-0.396788
1809732	1492891	USA	female	neutered	2011-02-21	Medium	29.8467	7	27.5923	663	Dry	Satiety Weight Management Dry	2015-02-23	5	2015-05-21	1	1	-1	-3.2659	12.4286	-0.793576	729	0	60.553	0	-0.544316	-1.64384	4.28571	-0.383562
1809867	1429136	Spain	male	intact	2011-01-26	Pug	13.75	8	10.58	472	Dry	Satiety Small Dog	2015-02-24	1	2015-02-24	-1	-1	0	0	0	#N/A	433.667	-46	73.925	-7.841	0	0	0
1809867	1429136	Spain	male	intact	2011-01-26	Pug	13.75	8	10.58	426	Mix feeding	wet product : Satiety Weight Management HÇ§medo / dry product : Satiety Small Dog	2015-02-24	2	2015-02-27	-1	-1	0	0	0.428571	0	433.667	-46	73.925	-7.841	0	0	0.428571	#N/A
1809867	1429136	Spain	male	intact	2011-01-26	Pug	13	8	10.58	426	Mix feeding	wet product : Satiety Weight Management HÇ§medo / dry product : Satiety Small Dog	2015-02-24	3	2015-03-10	0	0	0	-0.75	2	-2.72727	433.667	-46	73.925	-7.841	-0.75	-5.45455	1.57143	-3.47107
1809867	1429136	Spain	male	intact	2011-01-26	Pug	12.7	8	10.58	426	Mix feeding	wet product : Satiety Weight Management HÇ§medo / dry product : Satiety Small Dog	2015-02-24	4	2015-03-24	0	1	-1	-1.05	4	-1.90909	433.667	-46	73.925	-7.841	-0.3	-2.18182	2	-1.09091
1809867	1429136	Spain	male	intact	2011-01-26	Pug	12.3	8	10.58	426	Mix feeding	wet product : Satiety Weight Management HÇ§medo / dry product : Satiety Small Dog	2015-02-24	5	2015-04-21	1	1	-3	-1.45	8	-1.31818	433.667	-46	73.925	-7.841	-0.4	-2.90909	4	-0.727273
1809889	1417780	Spain	male	neutered	2011-10-05	Border Collie	23.5	7	19.58	656	Mix feeding	wet product : Satiety Weight Management HÇ§medo / dry product : Satiety Weight Management Dry	2015-02-24	1	2015-02-24	1	0	-1	0	0	#N/A	656	0	70.476	0	0	0	0
1809889	1417780	Spain	male	neutered	2011-10-05	Border Collie	21.4	7	19.58	656	Mix feeding	wet product : Satiety Weight Management HÇ§medo / dry product : Satiety Weight Management Dry	2015-02-24	2	2015-03-18	1	1	-2	-2.1	3.14286	-2.84333	656	0	70.476	0	-2.1	-8.93617	3.14286	-2.84333
1809889	1417780	Spain	male	neutered	2011-10-05	Border Collie	21.1	7	19.58	656	Mix feeding	wet product : Satiety Weight Management HÇ§medo / dry product : Satiety Weight Management Dry	2015-02-24	3	2015-04-13	1	1	-2	-2.4	6.85714	-1.48936	656	0	70.476	0	-0.3	-1.2766	3.71429	-0.343699
1809889	1417780	Spain	male	neutered	2011-10-05	Border Collie	20.9	7	19.58	656	Mix feeding	wet product : Satiety Weight Management HÇ§medo / dry product : Satiety Weight Management Dry	2015-02-24	4	2015-04-21	1	1	-2	-2.6	8	-1.38298	656	0	70.476	0	-0.2	-0.851064	1.14286	-0.744681
1809889	1417780	Spain	male	neutered	2011-10-05	Border Collie	20	7	19.58	656	Mix feeding	wet product : Satiety Weight Management HÇ§medo / dry product : Satiety Weight Management Dry	2015-02-24	5	2015-05-18	1	1	-2	-3.5	11.8571	-1.25609	656	0	70.476	0	-0.9	-3.82979	3.85714	-0.992908
1809938	767624	Netherlands	female	neutered	2013-02-24	SMALL	8.9	8	6.85	257	Dry	Satiety Small Dog	2015-02-24	1	2015-02-24	0	0	-2	0	0	#N/A	215.333	-66	50.856	-15.587	0	0	0
1809938	767624	Netherlands	female	neutered	2013-02-24	SMALL	9	8	6.85	233	Dry	Satiety Small Dog	2015-02-24	2	2015-03-10	0	0	-2	0.1	2	0.561798	215.333	-66	50.856	-15.587	0.1	1.1236	2	0.561798
1809938	767624	Netherlands	female	neutered	2013-02-24	SMALL	8.8	8	6.85	210	Dry	Satiety Small Dog	2015-02-24	3	2015-03-31	0	0	-2	-0.1	5	-0.224719	215.333	-66	50.856	-15.587	-0.2	-2.24719	3	-0.749064
1809938	767624	Netherlands	female	neutered	2013-02-24	SMALL	8.9	8	6.85	191	Dry	Satiety Small Dog	2015-02-24	4	2015-04-21	0	0	-2	0	8	0	215.333	-66	50.856	-15.587	0.1	1.1236	3	0.374532
1809938	767624	Netherlands	female	neutered	2013-02-24	SMALL	8.8	8	6.85	210	Dry	Satiety Small Dog	2015-02-24	5	2015-05-21	0	0	-1	-0.1	12.2857	-0.0914554	215.333	-66	50.856	-15.587	-0.1	-1.1236	4.28571	-0.262172
1810058	1491877	USA	male	neutered	2010-10-22	Labrador Retriever	52.6173	9	38.5557	1090	Dry	Satiety Weight Management Dry	2015-02-24	1	2015-02-24	0	0	-2	0	0	#N/A	1061.67	-119	68.615	-7.691	0	0	0
1810058	1491877	USA	male	neutered	2010-10-22	Labrador Retriever	52.2997	9	38.5557	1192	Dry	Satiety Weight Management Dry	2015-02-24	2	2015-02-24	0	1	-1	-0.317518	0	#N/A	1061.67	-119	68.615	-7.691	-0.317518	-0.603448	0	#N/A
1810058	1491877	USA	male	neutered	2010-10-22	Labrador Retriever	51.8915	9	38.5557	1073	Dry	Satiety Weight Management Dry	2015-02-24	3	2015-03-10	0	1	-3	-0.725755	2	-0.689655	1061.67	-119	68.615	-7.691	-0.408237	-0.775862	2	-0.387931
1810058	1491877	USA	male	neutered	2010-10-22	Labrador Retriever	50.2586	9	38.5557	971	Dry	Satiety Weight Management Dry	2015-02-24	4	2015-04-03	0	1	-2	-2.3587	5.42857	-0.825771	1061.67	-119	68.615	-7.691	-1.63295	-3.10345	3.42857	-0.905172
1810058	1491877	USA	male	neutered	2010-10-22	Labrador Retriever	50.2132	9	38.5557	869	Dry	Satiety Weight Management Dry	2015-02-24	5	2015-04-21	0	1	-2	-2.40406	8	-0.571121	1061.67	-119	68.615	-7.691	-0.0453597	-0.0862069	2.57143	-0.0335249
1810164	1491877	USA	female	neutered	2011-10-01	Golden Retriever	30.2096	8	24.9478	676	Dry	Satiety Weight Management Dry	2015-02-24	1	2015-02-24	0	0	-2	0	0	#N/A	614.333	-123	55.034	-11.019	0	0	0
1810164	1491877	USA	female	neutered	2011-10-01	Golden Retriever	29.756	8	24.9478	676	Dry	Satiety Weight Management Dry	2015-02-24	2	2015-02-28	1	1	0	-0.453597	0.571429	-2.62763	614.333	-123	55.034	-11.019	-0.453597	-1.5015	0.571429	#N/A
1810164	1491877	USA	female	neutered	2011-10-01	Golden Retriever	29.4384	8	24.9478	614	Dry	Satiety Weight Management Dry	2015-02-24	3	2015-03-17	0	0	0	-0.771115	3	-0.850851	614.333	-123	55.034	-11.019	-0.317518	-1.05105	2.42857	-0.432786
1810164	1491877	USA	female	neutered	2011-10-01	Golden Retriever	28.8941	8	24.9478	553	Dry	Satiety Weight Management Dry	2015-02-24	4	2015-04-06	1	1	0	-1.31543	5.85714	-0.743426	614.333	-123	55.034	-11.019	-0.544316	-1.8018	2.85714	-0.630631
1810164	1491877	USA	female	neutered	2011-10-01	Golden Retriever	27.0797	8	24.9478	504	Dry	Satiety Weight Management Dry	2015-02-24	5	2015-05-08	1	1	0	-3.12982	10.4286	-0.993459	614.333	-123	55.034	-11.019	-1.81439	-6.00601	4.57143	-1.31381
1810167	1072650	Denmark	male	neutered	2012-04-29	Mini	11.6	8	8.92	341	Dry	Satiety Small Dog - overvÇÝgtsdiÇÝt	2015-02-24	1	2015-02-24	0	1	-1	0	0	#N/A	341	0	66.066	0	0	0	0
1810167	1072650	Denmark	male	neutered	2012-04-29	Mini	11	8	8.92	341	Dry	Satiety Small Dog - overvÇÝgtsdiÇÝt	2015-02-24	2	2015-03-12	1	1	0	-0.6	2.28571	-2.26293	341	0	66.066	0	-0.6	-5.17241	2.28571	-2.26293
1810167	1072650	Denmark	male	neutered	2012-04-29	Mini	10.3	8	8.92	341	Dry	Satiety Small Dog - overvÇÝgtsdiÇÝt	2015-02-24	3	2015-04-20	1	1	0	-1.3	7.85714	-1.42633	341	0	66.066	0	-0.7	-6.03448	5.57143	-1.08311
1810167	1072650	Denmark	male	neutered	2012-04-29	Mini	9.9	8	8.92	341	Dry	Satiety Small Dog - overvÇÝgtsdiÇÝt	2015-02-24	4	2015-05-18	1	1	-1	-1.7	11.8571	-1.23598	341	0	66.066	0	-0.4	-3.44828	4	-0.862069
1810167	1072650	Denmark	male	neutered	2012-04-29	Mini	9.2	8	8.92	341	Dry	Satiety Small Dog - overvÇÝgtsdiÇÝt	2015-02-24	5	2015-06-08	1	1	0	-2.4	14.8571	-1.39257	341	0	66.066	0	-0.7	-6.03448	3	-2.01149
1810181	767624	Netherlands	female	neutered	2011-02-24	Chihuahua	4.9	8	3.77	164	Mix feeding	wet product : Satiety Weight Management Canine / dry product : Satiety Small Dog	2015-02-24	1	2015-02-24	0	-1	-3	0	0	#N/A	164	0	60.616	0	0	0	0
1810181	767624	Netherlands	female	neutered	2011-02-24	Chihuahua	4.8	8	3.77	164	Mix feeding	wet product : Satiety Weight Management Canine / dry product : Satiety Support Dry	2015-02-24	2	2015-03-09	0	1	-3	-0.1	1.85714	-1.0989	164	0	60.616	0	-0.1	-2.04082	1.85714	-1.0989
1810181	767624	Netherlands	female	neutered	2011-02-24	Chihuahua	4.6	8	3.77	164	Mix feeding	wet product : Satiety Weight Management Canine / dry product : Satiety Small Dog	2015-02-24	3	2015-03-30	0	0	-2	-0.3	4.85714	-1.2605	164	0	60.616	0	-0.2	-4.08163	3	-1.36054
1810181	767624	Netherlands	female	neutered	2011-02-24	Chihuahua	4.5	8	3.77	164	Dry	Satiety Small Dog	2015-02-24	4	2015-04-20	0	0	-1	-0.4	7.85714	-1.03896	164	0	60.616	0	-0.1	-2.04082	3	-0.680272
1810181	767624	Netherlands	female	neutered	2011-02-24	Chihuahua	4.4	8	3.77	149	Dry	Satiety Small Dog	2015-02-24	5	2015-05-11	0	0	-1	-0.5	10.8571	-0.93985	164	0	60.616	0	-0.1	-2.04082	3	-0.680272
1810186	767624	Netherlands	female	neutered	2011-05-16	Chihuahua	3.3	8	2.54	171	Mix feeding	wet product : Satiety Weight Management Canine / dry product : Satiety Small Dog	2015-02-24	1	2015-02-24	1	-1	-3	0	0	#N/A	171	0	84.991	0	0	0	0
1810186	767624	Netherlands	female	neutered	2011-05-16	Chihuahua	3.2	8	2.54	171	Mix feeding	wet product : Satiety Weight Management Canine / dry product : Satiety Support Dry	2015-02-24	2	2015-03-09	0	0	-3	-0.1	1.85714	-1.6317	171	0	84.991	0	-0.1	-3.0303	1.85714	-1.6317
1810186	767624	Netherlands	female	neutered	2011-05-16	Chihuahua	3.1	8	2.54	171	Mix feeding	wet product : Satiety Weight Management Canine / dry product : Satiety Small Dog	2015-02-24	3	2015-03-30	0	0	-2	-0.2	4.85714	-1.24777	171	0	84.991	0	-0.1	-3.0303	3	-1.0101
1810186	767624	Netherlands	female	neutered	2011-05-16	Chihuahua	2.9	8	2.54	171	Dry	Satiety Small Dog	2015-02-24	4	2015-04-20	0	0	-1	-0.4	7.85714	-1.5427	171	0	84.991	0	-0.2	-6.06061	3	-2.0202
1810186	767624	Netherlands	female	neutered	2011-05-16	Chihuahua	3.1	8	2.54	155	Dry	Satiety Small Dog	2015-02-24	5	2015-05-11	0	0	-1	-0.2	10.8571	-0.558214	171	0	84.991	0	0.2	6.06061	3	2.0202
1810263	1262433	Italy	male	intact	2010-05-11	Golden Retriever	41	8	31.54	1069	Mix feeding	wet product : Satiety Weight Management Canine / dry product : Satiety Weight Management Dry	2015-03-07	1	2015-03-07	0	-1	-3	0	0	#N/A	1069	0	80.321	0	0	0	0
1810263	1262433	Italy	male	intact	2010-05-11	Golden Retriever	38.9	8	31.54	1069	Mix feeding	wet product : Satiety Weight Management Canine / dry product : Satiety Weight Management Dry	2015-03-07	2	2015-03-22	0	-1	-2	-2.1	2.14286	-2.39024	1069	0	80.321	0	-2.1	-5.12195	2.14286	-2.39024
1810263	1262433	Italy	male	intact	2010-05-11	Golden Retriever	36.6	8	31.54	1069	Dry	Satiety Weight Management Dry	2015-03-07	3	2015-04-07	0	-1	-2	-4.4	4.42857	-2.42329	1069	0	80.321	0	-2.3	-5.60976	2.28571	-2.45427
1810263	1262433	Italy	male	intact	2010-05-11	Golden Retriever	34	8	31.54	1069	Dry	Satiety Weight Management Dry	2015-03-07	4	2015-04-30	0	0	-1	-7	7.71429	-2.21319	1069	0	80.321	0	-2.6	-6.34146	3.28571	-1.93001
1810263	1262433	Italy	male	intact	2010-05-11	Golden Retriever	33.8	8	31.54	967	Dry	Satiety Weight Management Dry	2015-03-07	5	2015-05-07	0	0	-1	-7.2	8.71429	-2.01519	1069	0	80.321	0	-0.2	-0.487805	1	-0.487805
1810498	1498879	USA	female	neutered	2009-02-09	Maltese	7.93795	8	6.10542	235	Dry	Satiety Small Dog	2015-02-24	1	2015-02-24	-1	-1	-3	0	0	#N/A	203.5	-42	52.394	-10.813	0	0	0
1810498	1498879	USA	female	neutered	2009-02-09	Maltese	7.80187	8	6.10542	214	Dry	Satiety Small Dog	2015-02-24	2	2015-03-18	0	0	-2	-0.136079	3.14286	-0.545455	203.5	-42	52.394	-10.813	-0.136079	-1.71429	3.14286	-0.545455
1810498	1498879	USA	female	neutered	2009-02-09	Maltese	7.66579	8	6.10542	193	Dry	Satiety Small Dog	2015-02-24	3	2015-03-23	0	0	-2	-0.272158	3.85714	-0.888889	203.5	-42	52.394	-10.813	-0.136079	-1.71429	0.714286	-2.4
1810498	1498879	USA	female	neutered	2009-02-09	Maltese	7.21219	8	6.10542	193	Dry	Satiety Small Dog	2015-02-24	4	2015-04-14	1	1	-1	-0.725755	7	-1.30612	203.5	-42	52.394	-10.813	-0.453597	-5.71429	3.14286	-1.81818
1810498	1498879	USA	female	neutered	2009-02-09	Maltese	6.89467	8	6.10542	193	Dry	Satiety Small Dog	2015-02-24	5	2015-04-28	1	1	0	-1.04327	9	-1.46032	203.5	-42	52.394	-10.813	-0.317518	-4	2	-2
1810579	1488111	USA	male	neutered	1970-01-01	Medium	24.4035	8	20.3348	675	Dry	Satiety Weight Management Dry	2015-02-25	1	2015-02-25	0	0	-3	0	0	#N/A	643	-64	67.148	-6.683	0	0	0
1810579	1488111	USA	male	neutered	1970-01-01	Medium	24.9025	8	20.3348	611	Dry	Satiety Weight Management Dry	2015-02-25	2	2015-03-09	0	0	-3	0.498957	1.71429	1.19269	643	-64	67.148	-6.683	0.498957	2.04461	1.71429	1.19269
1810579	1488111	USA	male	neutered	1970-01-01	Medium	23.7231	8	20.3348	675	Dry	Satiety Weight Management Dry	2015-02-25	3	2015-03-28	1	1	-2	-0.680396	4.42857	-0.629572	643	-64	67.148	-6.683	-1.17935	-4.83271	2.71429	-1.78047
1810579	1488111	USA	male	neutered	1970-01-01	Medium	23.1788	8	20.3348	611	Dry	Satiety Weight Management Dry	2015-02-25	4	2015-05-09	1	1	-2	-1.22471	10.4286	-0.481234	643	-64	67.148	-6.683	-0.544316	-2.23048	6	-0.371747
1810579	1488111	USA	male	neutered	1970-01-01	Medium	22.5438	8	20.3348	548	Dry	Satiety Weight Management Dry	2015-02-25	5	2015-05-27	1	1	-2	-1.85975	13	-0.586217	643	-64	67.148	-6.683	-0.635036	-2.60223	2.57143	-1.01198
1811202	1488109	USA	female	neutered	2010-02-23	X-SMALL	26.5354	8	22.1129	617	Dry	Satiety Weight Management Dry	2015-02-25	1	2015-02-25	0	1	-2	0	0	#N/A	639.667	0	62.729	0	0	0	0
1811202	1488109	USA	female	neutered	2010-02-23	X-SMALL	26.0365	8	22.1129	617	Dry	Satiety Weight Management Dry	2015-02-25	2	2015-03-10	0	1	-1	-0.498957	1.85714	-1.01249	639.667	0	62.729	0	-0.498957	-1.88034	1.85714	-1.01249
1811202	1488109	USA	female	neutered	2010-02-23	X-SMALL	23.2242	8	22.1129	685	Dry	Satiety Weight Management Dry	2015-02-25	3	2015-03-24	1	1	-1	-3.31126	3.85714	-3.2352	639.667	0	62.729	0	-2.8123	-10.5983	2	-5.29915
1811202	1488109	USA	female	neutered	2010-02-23	X-SMALL	24.7664	8	22.1129	617	Dry	Satiety Weight Management Dry	2015-02-25	4	2015-04-22	1	1	-1	-1.76903	8	-0.833333	639.667	0	62.729	0	1.54223	5.81197	4.14286	1.40289
1811202	1488109	USA	female	neutered	2010-02-23	X-SMALL	24.3582	8	22.1129	550	Dry	Satiety Weight Management Dry	2015-02-25	5	2015-05-20	0	1	0	-2.17727	12	-0.683761	639.667	0	62.729	0	-0.408237	-1.53846	4	-0.384615
1811287	1072165	Denmark	male	neutered	2008-11-13	Dansk-svensk GÇ¾rdshund	11.9	8	9.92	394	Dry	Satiety Small Dog - overvÇÝgtsdiÇÝt	2015-02-26	1	2015-02-26	1	0	-1	0	0	#N/A	377.667	-49	67.565	-8.766	0	0	0
1811287	1072165	Denmark	male	neutered	2008-11-13	Dansk-svensk GÇ¾rdshund	11.5	8	9.92	394	Dry	Satiety Small Dog - overvÇÝgtsdiÇÝt	2015-02-26	2	2015-03-12	0	0	-1	-0.4	2	-1.68067	377.667	-49	67.565	-8.766	-0.4	-3.36134	2	-1.68067
1811287	1072165	Denmark	male	neutered	2008-11-13	Dansk-svensk GÇ¾rdshund	11.34	8	9.92	394	Dry	Satiety Small Dog - overvÇÝgtsdiÇÝt	2015-02-26	3	2015-03-25	1	0	-1	-0.56	3.85714	-1.22004	377.667	-49	67.565	-8.766	-0.16	-1.34454	1.85714	-0.723982
1811287	1072165	Denmark	male	neutered	2008-11-13	Dansk-svensk GÇ¾rdshund	11	8	9.92	345	Dry	Satiety Weight Management - overvÇÝgtsdiÇÝt	2015-02-26	4	2015-05-05	0	0	-1	-0.9	9.71429	-0.778547	377.667	-49	67.565	-8.766	-0.34	-2.85714	5.85714	-0.487805
1811287	1072165	Denmark	male	neutered	2008-11-13	Dansk-svensk GÇ¾rdshund	10.3	8	9.92	345	Dry	Satiety Weight Management - overvÇÝgtsdiÇÝt	2015-02-26	5	2015-05-28	0	0	-1	-1.6	13	-1.03426	377.667	-49	67.565	-8.766	-0.7	-5.88235	3.28571	-1.79028
1811596	1491877	USA	female	neutered	2013-01-25	Jack Russell Terrier	31.6611	7	22.6799	629	Dry	Satiety Weight Management Dry	2015-02-26	1	2015-02-26	0	1	-2	0	0	#N/A	663.5	0	63.843	0	0	0	0
1811596	1491877	USA	female	neutered	2013-01-25	Jack Russell Terrier	30.5271	7	22.6799	698	Dry	Satiety Weight Management Dry	2015-02-26	2	2015-03-02	0	1	0	-1.13399	0.571429	-6.26791	663.5	0	63.843	0	-1.13399	-3.58166	0.571429	#N/A
1811596	1491877	USA	female	neutered	2013-01-25	Jack Russell Terrier	29.9828	7	22.6799	698	Dry	Satiety Weight Management Dry	2015-02-26	3	2015-03-24	0	1	0	-1.67831	3.71429	-1.42715	663.5	0	63.843	0	-0.544316	-1.7192	3.14286	-0.547017
1811596	1491877	USA	female	neutered	2013-01-25	Jack Russell Terrier	31.8879	7	22.6799	629	Dry	Satiety Weight Management Dry	2015-02-26	4	2015-04-03	0	-1	-1	0.226799	5.14286	0.139287	663.5	0	63.843	0	1.90511	6.01719	1.42857	4.21203
1811596	1491877	USA	female	neutered	2013-01-25	Jack Russell Terrier	29.6652	7	22.6799	572	Dry	Satiety Weight Management Dry	2015-02-26	5	2015-05-19	0	-1	-1	-1.99583	11.7143	-0.538123	663.5	0	63.843	0	-2.22263	-7.02006	6.57143	-1.06827
1811602	1491877	USA	female	neutered	2008-12-15	others	6.44108	9	4.98957	202	Dry	Satiety Small Dog	2015-02-26	1	2015-02-26	0	0	-2	0	0	#N/A	196.833	-22	58.959	-6.59	0	0	0
1811602	1491877	USA	female	neutered	2008-12-15	others	6.25964	9	4.98957	221	Dry	Satiety Small Dog	2015-02-26	2	2015-03-02	-1	0	0	-0.181439	0.571429	-4.92958	196.833	-22	58.959	-6.59	-0.181439	-2.8169	0.571429	#N/A
1811602	1491877	USA	female	neutered	2008-12-15	others	6.44108	9	4.98957	199	Mix feeding	wet product : Satiety Weight Management Canine / dry product : Satiety Small Dog	2015-02-26	3	2015-03-17	-1	-1	0	0	2.71429	0	196.833	-22	58.959	-6.59	0.181439	2.8169	2.14286	1.31455
1811602	1491877	USA	female	neutered	2008-12-15	others	6.57716	9	4.98957	180	Dry	Satiety Small Dog	2015-02-26	4	2015-04-17	-1	-1	0	0.136079	7.14286	0.295775	196.833	-22	58.959	-6.59	0.136079	2.11268	4.42857	0.477056
1811602	1491877	USA	female	neutered	2008-12-15	others	6.05098	9	4.98957	236	Mix feeding	wet product : Satiety Weight Management Canine / dry product : Satiety Small Dog	2015-02-26	5	2015-04-28	0	0	-2	-0.390093	8.71429	-0.69499	196.833	-22	58.959	-6.59	-0.526173	-8.16901	1.57143	-5.19846
1811613	1500892	USA	female	neutered	1970-04-20	English Springer Spaniel	33.1126	7	27.5923	742	Dry	Satiety Weight Management Dry	2015-03-02	1	2015-03-02	1	0	-1	0	0	#N/A	742	0	61.633	0	0	0	0
1811613	1500892	USA	female	neutered	1970-04-20	English Springer Spaniel	31.525	7	27.5923	742	Dry	Satiety Weight Management Dry	2015-03-02	2	2015-03-18	1	1	-1	-1.58759	2.28571	-2.0976	742	0	61.633	0	-1.58759	-4.79452	2.28571	-2.0976
1811613	1500892	USA	female	neutered	1970-04-20	English Springer Spaniel	31.3436	7	27.5923	742	Dry	Satiety Weight Management Dry	2015-03-02	3	2015-04-07	1	0	-1	-1.76903	5.14286	-1.03881	742	0	61.633	0	-0.181439	-0.547945	2.85714	-0.191781
1811613	1500892	USA	female	neutered	1970-04-20	English Springer Spaniel	29.7106	7	27.5923	742	Dry	Satiety Weight Management Dry	2015-03-02	4	2015-05-04	1	0	-1	-3.40198	9	-1.14155	742	0	61.633	0	-1.63295	-4.93151	3.85714	-1.27854
1811613	1500892	USA	female	neutered	1970-04-20	English Springer Spaniel	29.756	7	27.5923	663	Dry	Satiety Weight Management Dry	2015-03-02	5	2015-06-02	1	1	-1	-3.35662	13.1429	-0.771292	742	0	61.633	0	0.0453597	0.136986	4.14286	0.0330657
1811621	1072650	Denmark	male	neutered	2011-04-22	Golden Retriever	45.6	7	35.08	984	Mix feeding	wet product : Satiety Weight Management - overvÇÝgtsdiÇÝt, vÇ¾dfoder / dry product : Satiety Weight Management - overvÇÝgtsdiÇÝt	2015-02-26	1	2015-02-26	0	0	-2	0	0	#N/A	888.333	-191	61.628	-13.251	0	0	0
1811621	1072650	Denmark	male	neutered	2011-04-22	Golden Retriever	44.15	7	35.08	984	Mix feeding	wet product : Satiety Weight Management - overvÇÝgtsdiÇÝt, vÇ¾dfoder / dry product : Satiety Weight Management - overvÇÝgtsdiÇÝt	2015-02-26	2	2015-03-12	1	1	-1	-1.45	2	-1.58991	888.333	-191	61.628	-13.251	-1.45	-3.17982	2	-1.58991
1811621	1072650	Denmark	male	neutered	2011-04-22	Golden Retriever	43.65	7	35.08	888	Mix feeding	wet product : Satiety Weight Management - overvÇÝgtsdiÇÝt, vÇ¾dfoder / dry product : Satiety Weight Management - overvÇÝgtsdiÇÝt	2015-02-26	3	2015-04-09	0	0	-1	-1.95	6	-0.712719	888.333	-191	61.628	-13.251	-0.5	-1.09649	4	-0.274123
1811621	1072650	Denmark	male	neutered	2011-04-22	Golden Retriever	43.8	7	35.08	793	Mix feeding	wet product : Satiety Weight Management - overvÇÝgtsdiÇÝt, vÇ¾dfoder / dry product : Satiety Weight Management - overvÇÝgtsdiÇÝt	2015-02-26	4	2015-05-07	0	0	-1	-1.8	10	-0.394737	888.333	-191	61.628	-13.251	0.15	0.328947	4	0.0822368
1811621	1072650	Denmark	male	neutered	2011-04-22	Golden Retriever	42.9	7	35.08	714	Mix feeding	wet product : Satiety Weight Management - overvÇÝgtsdiÇÝt, vÇ¾dfoder / dry product : Satiety Weight Management - overvÇÝgtsdiÇÝt	2015-02-26	5	2015-06-04	1	1	-1	-2.7	14	-0.422932	888.333	-191	61.628	-13.251	-0.9	-1.97368	4	-0.493421
1811648	1491877	USA	female	neutered	2007-09-19	Pug	9.5709	7	7.25755	268	Dry	Satiety Small Dog	2015-02-26	1	2015-02-26	0	0	0	0	0	#N/A	225	-68	50.885	-15.379	0	0	0
1811648	1491877	USA	female	neutered	2007-09-19	Pug	10.2513	7	7.25755	244	Dry	Satiety Small Dog	2015-02-26	2	2015-03-12	0	1	0	0.680396	2	3.5545	225	-68	50.885	-15.379	0.680396	7.109	2	3.5545
1811648	1491877	USA	female	neutered	2007-09-19	Pug	10.2513	7	7.25755	219	Dry	Satiety Small Dog	2015-02-26	3	2015-04-14	0	1	0	0.680396	6.71429	1.05879	225	-68	50.885	-15.379	0	0	4.71429	0
1811648	1491877	USA	female	neutered	2007-09-19	Pug	10.2059	7	7.25755	200	Dry	Satiety Small Dog	2015-02-26	4	2015-05-14	0	1	0	0.635036	11	0.603188	225	-68	50.885	-15.379	-0.0453597	-0.473934	4.28571	-0.110585
1811648	1491877	USA	female	neutered	2007-09-19	Pug	10.342	7	7.25755	180	Dry	Satiety Small Dog	2015-02-26	5	2015-05-22	1	1	0	0.771115	12.1429	0.663507	225	-68	50.885	-15.379	0.136079	1.4218	1.14286	1.24408
1811684	1494944	Spain	female	neutered	2008-03-07	others	16.8	7	12.92	413	Mix feeding	wet product : Satiety Weight Management HÇ§medo / dry product : Satiety Weight Management Dry	2015-02-26	1	2015-02-26	0	0	-1	0	0	#N/A	413	0	60.604	0	0	0	0
1811684	1494944	Spain	female	neutered	2008-03-07	others	15.6	7	12.92	413	Mix feeding	wet product : Satiety Weight Management HÇ§medo / dry product : Satiety Weight Management Dry	2015-02-26	2	2015-03-12	0	0	-3	-1.2	2	-3.57143	413	0	60.604	0	-1.2	-7.14286	2	-3.57143
1811684	1494944	Spain	female	neutered	2008-03-07	others	14.2	7	12.92	413	Mix feeding	wet product : Satiety Weight Management HÇ§medo / dry product : Satiety Weight Management Dry	2015-02-26	3	2015-03-31	0	0	-3	-2.6	4.71429	-3.28283	413	0	60.604	0	-1.4	-8.33333	2.71429	-3.07018
1811684	1494944	Spain	female	neutered	2008-03-07	others	14	7	12.92	413	Mix feeding	wet product : Satiety Weight Management HÇ§medo / dry product : Satiety Weight Management Dry	2015-02-26	4	2015-04-30	1	1	-3	-2.8	9	-1.85185	413	0	60.604	0	-0.2	-1.19048	4.28571	-0.277778
1811684	1494944	Spain	female	neutered	2008-03-07	others	13.2	7	12.92	413	Mix feeding	wet product : Satiety Weight Management HÇ§medo / dry product : Satiety Weight Management Dry	2015-02-26	5	2015-06-01	1	1	-3	-3.6	13.5714	-1.57895	413	0	60.604	0	-0.8	-4.7619	4.57143	-1.04167
1811860	1502809	Germany	male	neutered	2010-02-26	others	25.8	7	19.85	756	Dry	Satiety Weight Management Dry	2015-02-27	1	2015-02-27	0	0	-2	0	0	#N/A	756	0	80.39	0	0	0	0
1811860	1502809	Germany	male	neutered	2010-02-26	others	25.4	7	19.85	756	Dry	Satiety Weight Management Dry	2015-02-27	2	2015-03-04	0	0	-2	-0.4	0.714286	-2.17054	756	0	80.39	0	-0.4	-1.55039	0.714286	-2.17054
1811860	1502809	Germany	male	neutered	2010-02-26	others	24.35	7	19.85	756	Dry	Satiety Weight Management Dry	2015-02-27	3	2015-03-31	0	0	-2	-1.45	4.57143	-1.22941	756	0	80.39	0	-1.05	-4.06977	3.85714	-1.05512
1811860	1502809	Germany	male	neutered	2010-02-26	others	23.4	7	19.85	756	Dry	Satiety Weight Management Dry	2015-02-27	4	2015-04-21	0	0	-2	-2.4	7.57143	-1.22861	756	0	80.39	0	-0.95	-3.68217	3	-1.22739
1811860	1502809	Germany	male	neutered	2010-02-26	others	22	7	19.85	756	Dry	Satiety Weight Management Dry	2015-02-27	5	2015-06-02	0	0	-1	-3.8	13.5714	-1.08527	756	0	80.39	0	-1.4	-5.42636	6	-0.904393
1811896	1491877	USA	female	neutered	2006-06-07	Siberian Husky	25.4468	9	19.9583	572	Dry	Satiety Weight Management Dry	2015-02-26	1	2015-02-26	-1	0	-1	0	0	#N/A	623.667	62	66.048	6.566	0	0	0
1811896	1491877	USA	female	neutered	2006-06-07	Siberian Husky	24.2674	9	19.9583	634	Dry	Satiety Weight Management Dry	2015-02-26	2	2015-02-28	0	1	-1	-1.17935	0.285714	-16.221	623.667	62	66.048	6.566	-1.17935	-4.63458	0.285714	#N/A
1811896	1491877	USA	female	neutered	2006-06-07	Siberian Husky	24.1767	9	19.9583	634	Dry	Satiety Weight Management Dry	2015-02-26	3	2015-03-13	0	0	-1	-1.27007	2.14286	-2.32917	623.667	62	66.048	6.566	-0.0907194	-0.356506	1.85714	-0.191965
1811896	1491877	USA	female	neutered	2006-06-07	Siberian Husky	24.0406	9	19.9583	634	Dry	Satiety Weight Management Dry	2015-02-26	4	2015-04-02	0	0	-1	-1.40615	5	-1.10517	623.667	62	66.048	6.566	-0.136079	-0.534759	2.85714	-0.187166
1811896	1491877	USA	female	neutered	2006-06-07	Siberian Husky	23.1788	9	19.9583	634	Dry	Satiety Weight Management Dry	2015-02-26	5	2015-04-28	1	0	-1	-2.26799	8.71429	-1.02276	623.667	62	66.048	6.566	-0.861834	-3.38681	3.71429	-0.911833
1811900	1491877	USA	male	neutered	2009-08-04	Beagle	13.5626	7	9.97913	396	Dry	Satiety Weight Management Dry	2015-02-26	1	2015-02-26	-1	0	-1	0	0	#N/A	330.167	-105	58.805	-18.701	0	0	0
1811900	1491877	USA	male	neutered	2009-08-04	Beagle	13.4265	7	9.97913	359	Dry	Satiety Small Dog	2015-02-26	2	2015-03-20	0	0	-3	-0.136079	3.14286	-0.319246	330.167	-105	58.805	-18.701	-0.136079	-1.00334	3.14286	-0.319246
1811900	1491877	USA	male	neutered	2009-08-04	Beagle	13.245	7	9.97913	322	Dry	Satiety Small Dog	2015-02-26	3	2015-04-15	-1	1	-1	-0.317518	6.85714	-0.341416	330.167	-105	58.805	-18.701	-0.181439	-1.33779	3.71429	-0.360175
1811900	1491877	USA	male	neutered	2009-08-04	Beagle	12.7914	7	9.97913	291	Dry	Satiety Small Dog	2015-02-26	4	2015-05-14	0	1	-1	-0.771115	11	-0.516874	330.167	-105	58.805	-18.701	-0.453597	-3.34448	4.14286	-0.807289
1811900	1491877	USA	male	neutered	2009-08-04	Beagle	12.61	7	9.97913	260	Dry	Satiety Small Dog	2015-02-26	5	2015-07-03	0	1	-1	-0.952554	18.1429	-0.387117	330.167	-105	58.805	-18.701	-0.181439	-1.33779	7.14286	-0.187291
1811937	1491877	USA	female	neutered	2008-01-10	Samoyed	36.8774	8	29.0302	881	Dry	Satiety Weight Management Dry	2015-02-28	1	2015-02-28	0	1	-2	0	0	#N/A	757.167	-165	60.542	-13.193	0	0	0
1811937	1491877	USA	female	neutered	2008-01-10	Samoyed	36.6053	8	29.0302	798	Dry	Satiety Weight Management Dry	2015-02-28	2	2015-03-13	0	1	-2	-0.272158	1.85714	-0.397389	757.167	-165	60.542	-13.193	-0.272158	-0.738007	1.85714	-0.397389
1811937	1491877	USA	female	neutered	2008-01-10	Samoyed	35.8795	8	29.0302	716	Dry	Satiety Weight Management Dry	2015-02-28	3	2015-03-31	1	1	-2	-0.997913	4.42857	-0.611038	757.167	-165	60.542	-13.193	-0.725755	-1.96802	2.57143	-0.765341
1811937	1491877	USA	female	neutered	2008-01-10	Samoyed	32.659	8	29.0302	716	Dry	Satiety Weight Management Dry	2015-02-28	4	2015-04-21	1	1	-1	-4.21845	7.42857	-1.53988	757.167	-165	60.542	-13.193	-3.22054	-8.73309	3	-2.91103
1811937	1491877	USA	female	neutered	2008-01-10	Samoyed	34.6095	8	29.0302	647	Dry	Satiety Weight Management Dry	2015-02-28	5	2015-05-19	1	1	-1	-2.26799	11.4286	-0.53813	757.167	-165	60.542	-13.193	1.95047	5.28905	4	1.32226
1812035	767632	Netherlands	female	neutered	2013-02-27	Chihuahua	3.5	8	2.69	178	Dry	Satiety Small Dog	2015-02-27	1	2015-02-27	-1	1	-1	0	0	#N/A	147.667	-48	70.302	-22.852	0	0	0
1812035	767632	Netherlands	female	neutered	2013-02-27	Chihuahua	3.5	8	2.69	160	Dry	Satiety Small Dog	2015-02-27	2	2015-03-14	0	1	-3	0	2.14286	0	147.667	-48	70.302	-22.852	0	0	2.14286	0
1812035	767632	Netherlands	female	neutered	2013-02-27	Chihuahua	3.5	8	2.69	144	Dry	Satiety Small Dog	2015-02-27	3	2015-04-04	0	1	-2	0	5.14286	0	147.667	-48	70.302	-22.852	0	0	3	0
1812035	767632	Netherlands	female	neutered	2013-02-27	Chihuahua	3.5	8	2.69	130	Dry	Satiety Small Dog	2015-02-27	4	2015-04-25	1	1	-2	0	8.14286	0	147.667	-48	70.302	-22.852	0	0	3	0
1812035	767632	Netherlands	female	neutered	2013-02-27	Chihuahua	3.3	8	2.69	118	Dry	Satiety Small Dog	2015-02-27	5	2015-05-16	0	0	-2	-0.2	11.1429	-0.512821	147.667	-48	70.302	-22.852	-0.2	-5.71429	3	-1.90476
1812312	1072650	Denmark	female	intact	2015-02-20	Maxi	42.5	8	35.42	959	Mix feeding	wet product : Satiety Weight Management - overvÇÝgtsdiÇÝt, vÇ¾dfoder / dry product : Satiety Weight Management - overvÇÝgtsdiÇÝt	2015-02-27	1	2015-02-27	-1	-1	-2	0	0	#N/A	799	-256	55.031	-17.632	0	0	0
1812312	1072650	Denmark	female	intact	2015-02-20	Maxi	41.8	8	35.42	863	Mix feeding	wet product : Satiety Weight Management - overvÇÝgtsdiÇÝt, vÇ¾dfoder / dry product : Satiety Weight Management - overvÇÝgtsdiÇÝt	2015-02-27	2	2015-03-13	-1	0	-1	-0.7	2	-0.823529	799	-256	55.031	-17.632	-0.7	-1.64706	2	-0.823529
1812312	1072650	Denmark	female	intact	2015-02-20	Maxi	41.2	8	35.42	783	Mix feeding	wet product : Satiety Weight Management - overvÇÝgtsdiÇÝt, vÇ¾dfoder / dry product : Satiety Weight Management - overvÇÝgtsdiÇÝt	2015-02-27	3	2015-04-10	-1	-1	-1	-1.3	6	-0.509804	799	-256	55.031	-17.632	-0.6	-1.41176	4	-0.352941
1812312	1072650	Denmark	female	intact	2015-02-20	Maxi	39.7	8	35.42	703	Mix feeding	wet product : Satiety Weight Management - overvÇÝgtsdiÇÝt, vÇ¾dfoder / dry product : Satiety Weight Management - overvÇÝgtsdiÇÝt	2015-02-27	4	2015-05-11	-1	0	-1	-2.8	10.4286	-0.631749	799	-256	55.031	-17.632	-1.5	-3.52941	4.42857	-0.796964
1812312	1072650	Denmark	female	intact	2015-02-20	Maxi	38.6	8	35.42	639	Dry	Satiety Weight Management - overvÇÝgtsdiÇÝt	2015-02-27	5	2015-06-01	0	0	0	-3.9	13.4286	-0.683354	799	-256	55.031	-17.632	-1.1	-2.58824	3	-0.862745
1812369	767624	Netherlands	female	neutered	2013-02-27	Standaard Schnauzer	45.8	8	38.17	930	Mix feeding	wet product : Satiety Weight Management Canine / dry product : Satiety Support Dry	2015-02-27	1	2015-02-27	0	1	0	0	0	#N/A	890.333	-119	57.978	-7.749	0	0	0
1812369	767624	Netherlands	female	neutered	2013-02-27	Standaard Schnauzer	43.65	8	38.17	930	Mix feeding	wet product : Satiety Weight Management Canine / dry product : Satiety Support Dry	2015-02-27	2	2015-03-13	0	1	0	-2.15	2	-2.34716	890.333	-119	57.978	-7.749	-2.15	-4.69432	2	-2.34716
1812369	767624	Netherlands	female	neutered	2013-02-27	Standaard Schnauzer	40.5	8	38.17	930	Mix feeding	wet product : Satiety Weight Management Canine / dry product : Satiety Weight Management Dry	2015-02-27	3	2015-04-03	1	1	0	-5.3	5	-2.31441	890.333	-119	57.978	-7.749	-3.15	-6.87773	3	-2.29258
1812369	767624	Netherlands	female	neutered	2013-02-27	Standaard Schnauzer	39.5	8	38.17	811	Mix feeding	wet product : Satiety Weight Management Canine / dry product : Satiety Weight Management Dry	2015-02-27	4	2015-04-25	1	0	0	-6.3	8.14286	-1.68927	890.333	-119	57.978	-7.749	-1	-2.18341	3.14286	-0.69472
1812369	767624	Netherlands	female	neutered	2013-02-27	Standaard Schnauzer	37.5	8	38.17	811	Dry	0.5	2015-02-27	5	2015-05-15	1	1	-1	-8.3	11	-1.64748	890.333	-119	57.978	-7.749	-2	-4.36681	2.85714	-1.52838
1812573	1268135	UK	female	neutered	2009-02-27		19.15	9	14.77	407	Dry	Satiety Weight Management Dry	2015-03-02	1	2015-03-11	0	0	-1	0	0	#N/A	393	-42	52.162	-5.575	0	0	0
1812573	1268135	UK	female	neutered	2009-02-27		17.9	9	14.77	407	Dry	Satiety Weight Management Dry	2015-03-02	2	2015-04-10	0	0	-1	-1.25	4.28571	-1.52306	393	-42	52.162	-5.575	-1.25	-6.52742	4.28571	-1.52306
1812573	1268135	UK	female	neutered	2009-02-27		16.9	9	14.77	407	Dry	Satiety Weight Management Dry	2015-03-02	3	2015-05-14	0	0	-1	-2.25	9.14286	-1.28508	393	-42	52.162	-5.575	-1	-5.22193	4.85714	-1.0751
1812573	1268135	UK	female	neutered	2009-02-27		16.5	9	14.77	365	Dry	Satiety Weight Management Dry	2015-03-02	4	2015-06-09	0	0	-1	-2.65	12.8571	-1.0763	393	-42	52.162	-5.575	-0.4	-2.08877	3.71429	-0.562362
1812573	1268135	UK	female	neutered	2009-02-27		16.2	9	14.77	332	Dry	Satiety Weight Management Dry	2015-03-02	5	2015-07-09	0	0	-1	-2.95	17.1429	-0.898607	393	-42	52.162	-5.575	-0.3	-1.56658	4.28571	-0.365535
1812672	1492891	USA	female	neutered	2011-11-22	Dachshund	8.30083	7	6.91735	259	Mix feeding	wet product : Satiety Weight Management Canine / dry product : Satiety Weight Management Dry	2015-02-27	1	2015-02-27	0	0	0	0	0	#N/A	282.333	28	66.192	6.565	0	0	0
1812672	1492891	USA	female	neutered	2011-11-22	Dachshund	7.71115	7	6.91735	287	Mix feeding	wet product : Satiety Weight Management Canine / dry product : Satiety Small Dog	2015-02-27	2	2015-03-13	-1	1	-1	-0.589676	2	-3.55191	282.333	28	66.192	6.565	-0.589676	-7.10383	2	-3.55191
1812672	1492891	USA	female	neutered	2011-11-22	Dachshund	7.71115	7	6.91735	287	Mix feeding	wet product : Satiety Weight Management Canine / dry product : Satiety Small Dog	2015-02-27	3	2015-03-26	-1	0	0	-0.589676	3.85714	-1.84173	282.333	28	66.192	6.565	0	0	1.85714	0
1812672	1492891	USA	female	neutered	2011-11-22	Dachshund	7.25755	7	6.91735	287	Mix feeding	wet product : Satiety Weight Management Canine / dry product : Satiety Weight Management Dry	2015-02-27	4	2015-04-24	0	1	0	-1.04327	8	-1.57104	282.333	28	66.192	6.565	-0.453597	-5.46448	4.14286	-1.31901
1812672	1492891	USA	female	neutered	2011-11-22	Dachshund	6.94003	7	6.91735	287	Mix feeding	wet product : Satiety Weight Management Canine / dry product : Satiety Small Dog	2015-02-27	5	2015-05-20	0	1	-1	-1.36079	11.7143	-1.39944	282.333	28	66.192	6.565	-0.317518	-3.82514	3.71429	-1.02984
1812690	1488111	USA	female	neutered	2011-02-23	Labrador Retriever	38.7825	9	32.3188	821	Dry	Satiety Weight Management Dry	2015-02-28	1	2015-02-28	1	1	-1	0	0	#N/A	771	-75	56.88	-5.533	0	0	0
1812690	1488111	USA	female	neutered	2011-02-23	Labrador Retriever	37.331	9	32.3188	821	Dry	Satiety Weight Management Dry	2015-02-28	2	2015-03-13	1	1	0	-1.45151	1.85714	-2.01529	771	-75	56.88	-5.533	-1.45151	-3.74269	1.85714	-2.01529
1812690	1488111	USA	female	neutered	2011-02-23	Labrador Retriever	37.4218	9	32.3188	746	Dry	Satiety Weight Management Dry	2015-02-28	3	2015-03-27	1	1	-3	-1.36079	3.85714	-0.909682	771	-75	56.88	-5.533	0.0907194	0.233918	2	0.116959
1812690	1488111	USA	female	neutered	2011-02-23	Labrador Retriever	36.2424	9	32.3188	746	Dry	Satiety Weight Management Dry	2015-02-28	4	2015-04-10	1	1	-1	-2.54014	5.85714	-1.11824	771	-75	56.88	-5.533	-1.17935	-3.04094	2	-1.52047
1812690	1488111	USA	female	neutered	2011-02-23	Labrador Retriever	33.6569	9	32.3188	746	Dry	Satiety Weight Management Dry	2015-02-28	5	2015-04-24	1	1	0	-5.12565	7.85714	-1.68208	771	-75	56.88	-5.533	-2.5855	-6.66667	2	-3.33333
1812693	1488111	USA	male	neutered	2008-02-26	Australian Shepherd Dog	18.8696	7	14.5151	524	Dry	Satiety Weight Management Dry	2015-02-28	1	2015-02-28	1	1	-2	0	0	#N/A	436.833	-139	58.742	-18.692	0	0	0
1812693	1488111	USA	male	neutered	2008-02-26	Australian Shepherd Dog	19.6861	7	14.5151	475	Dry	Satiety Weight Management Dry	2015-02-28	2	2015-03-12	1	-1	0	0.816475	1.71429	2.52404	436.833	-139	58.742	-18.692	0.816475	4.32692	1.71429	2.52404
1812693	1488111	USA	male	neutered	2008-02-26	Australian Shepherd Dog	18.5521	7	14.5151	426	Dry	Satiety Weight Management Dry	2015-02-28	3	2015-03-28	0	1	0	-0.317518	4	-0.420673	436.833	-139	58.742	-18.692	-1.13399	-6.00962	2.28571	-2.62921
1812693	1488111	USA	male	neutered	2008-02-26	Australian Shepherd Dog	19.5954	7	14.5151	385	Dry	Satiety Weight Management Dry	2015-02-28	4	2015-04-25	1	1	0	0.725755	8	0.480769	436.833	-139	58.742	-18.692	1.04327	5.52885	4	1.38221
1812693	1488111	USA	male	neutered	2008-02-26	Australian Shepherd Dog	20.3665	7	14.5151	344	Dry	Satiety Weight Management Dry	2015-02-28	5	2015-05-22	0	0	-1	1.49687	11.8571	0.669022	436.833	-139	58.742	-18.692	0.771115	4.08654	3.85714	1.05947
1813098	1488111	USA	female	neutered	2012-12-06	MINI	9.1173	7	7.59775	277	Mix feeding	wet product : Satiety Weight Management Canine / dry product : Satiety Small Dog	2015-03-02	1	2015-03-02	0	0	-2	0	0	#N/A	257	-30	56.159	-6.556	0	0	0
1813098	1488111	USA	female	neutered	2012-12-06	MINI	8.8905	7	7.59775	277	Mix feeding	wet product : Satiety Weight Management Canine / dry product : Satiety Weight Management Dry	2015-03-02	2	2015-03-14	0	0	-2	-0.226799	1.71429	-1.45108	257	-30	56.159	-6.556	-0.226799	-2.48756	1.71429	-1.45108
1813098	1488111	USA	female	neutered	2012-12-06	MINI	9.07194	7	7.59775	247	Mix feeding	wet product : Satiety Weight Management Canine / dry product : Satiety Small Dog	2015-03-02	3	2015-03-27	0	0	-1	-0.0453597	3.57143	-0.139303	257	-30	56.159	-6.556	0.181439	1.99005	1.85714	1.07157
1813098	1488111	USA	female	neutered	2012-12-06	MINI	8.52762	7	7.59775	247	Mix feeding	wet product : Satiety Weight Management Canine / dry product : Satiety Small Dog	2015-03-02	4	2015-04-11	0	1	-2	-0.589676	5.71429	-1.13184	257	-30	56.159	-6.556	-0.544316	-5.97015	2.14286	-2.78607
1813098	1488111	USA	female	neutered	2012-12-06	MINI	8.79978	7	7.59775	222	Mix feeding	wet product : Satiety Weight Management Canine / dry product : Satiety Small Dog	2015-03-02	5	2015-05-09	0	1	0	-0.317518	9.71429	-0.358502	257	-30	56.159	-6.556	0.272158	2.98507	4	0.746269
1813675	1503035	Spain	female	neutered	2008-06-25	Medium	19.95	7	15.54	431	Mix feeding	wet product : Satiety Weight Management HÇ§medo / dry product : Satiety Weight Management Dry	2015-03-02	1	2015-03-16	0	0	0	0	0	#N/A	360.5	-112	46.059	-14.31	0	0	0
1813675	1503035	Spain	female	neutered	2008-06-25	Medium	19.6	7	15.54	388	Mix feeding	wet product : Satiety Weight Management HÇ§medo / dry product : Satiety Weight Management Dry	2015-03-02	2	2015-03-30	0	0	-2	-0.35	2	-0.877193	360.5	-112	46.059	-14.31	-0.35	-1.75439	2	-0.877193
1813675	1503035	Spain	female	neutered	2008-06-25	Medium	19	7	15.54	353	Mix feeding	wet product : Satiety Weight Management HÇ§medo / dry product : Satiety Weight Management Dry	2015-03-02	3	2015-04-13	0	0	-2	-0.95	4	-1.19048	360.5	-112	46.059	-14.31	-0.6	-3.00752	2	-1.50376
1813675	1503035	Spain	female	neutered	2008-06-25	Medium	18.8	7	15.54	319	Mix feeding	wet product : Satiety Weight Management HÇ§medo / dry product : Satiety Weight Management Dry	2015-03-02	4	2015-04-27	0	0	-2	-1.15	6	-0.960735	360.5	-112	46.059	-14.31	-0.2	-1.00251	2	-0.501253
1813675	1503035	Spain	female	neutered	2008-06-25	Medium	18.5	7	15.54	285	Mix feeding	wet product : Satiety Weight Management HÇ§medo / dry product : Satiety Weight Management Dry	2015-03-02	5	2015-05-13	0	0	-1	-1.45	8.28571	-0.877193	360.5	-112	46.059	-14.31	-0.3	-1.50376	2.28571	-0.657895
1813739	1369545	Italy	female	neutered	2013-03-02	Labrador Retriever	39	7	32.5	824	Dry	Satiety Weight Management Dry	2015-03-30	1	2015-03-30	0	1	-3	0	0	#N/A	761.5	-75	55.944	-5.51	0	0	0
1813739	1369545	Italy	female	neutered	2013-03-02	Labrador Retriever	38.1	7	32.5	749	Dry	Satiety Weight Management Dry	2015-03-30	2	2015-04-16	0	1	-3	-0.9	2.42857	-0.950226	761.5	-75	55.944	-5.51	-0.9	-2.30769	2.42857	-0.950226
1813739	1369545	Italy	female	neutered	2013-03-02	Labrador Retriever	37	7	32.5	749	Dry	Satiety Weight Management Dry	2015-03-30	3	2015-04-29	0	1	-2	-2	4.28571	-1.19658	761.5	-75	55.944	-5.51	-1.1	-2.82051	1.85714	-1.51874
1813739	1369545	Italy	female	neutered	2013-03-02	Labrador Retriever	35.2	7	32.5	749	Dry	Satiety Weight Management Dry	2015-03-30	4	2015-06-02	1	1	-1	-3.8	9.14286	-1.06571	761.5	-75	55.944	-5.51	-1.8	-4.61538	4.85714	-0.950226
1813739	1369545	Italy	female	neutered	2013-03-02	Labrador Retriever	33.9	7	32.5	674	Dry	Satiety Weight Management Dry	2015-03-30	5	2015-07-09	1	1	0	-5.1	14.4286	-0.906321	761.5	-75	55.944	-5.51	-1.3	-3.33333	5.28571	-0.630631
1813923	767624	Netherlands	female	neutered	2003-01-01	Jack Russell Terrier	6.1	7	5.08	205	Dry	Satiety Small Dog	2015-03-02	1	2015-03-02	1	1	0	0	0	#N/A	190	-18	56.151	-5.32	0	0	0
1813923	767624	Netherlands	female	neutered	2003-01-01	Jack Russell Terrier	6	7	5.08	187	Dry	Satiety Small Dog	2015-03-02	2	2015-03-16	0	1	0	-0.1	2	-0.819672	190	-18	56.151	-5.32	-0.1	-1.63934	2	-0.819672
1813923	767624	Netherlands	female	neutered	2003-01-01	Jack Russell Terrier	5.6	7	5.08	187	Dry	Satiety Small Dog	2015-03-02	3	2015-04-07	1	0	0	-0.5	5.14286	-1.59381	190	-18	56.151	-5.32	-0.4	-6.55738	3.14286	-2.08644
1813923	767624	Netherlands	female	neutered	2003-01-01	Jack Russell Terrier	5.3	7	5.08	187	Dry	Satiety Small Dog	2015-03-02	4	2015-04-20	1	1	0	-0.8	7	-1.87354	190	-18	56.151	-5.32	-0.3	-4.91803	1.85714	-2.64817
1813923	767624	Netherlands	female	neutered	2003-01-01	Jack Russell Terrier	5.5	7	5.08	187	Dry	Satiety Small Dog	2015-03-02	5	2015-05-04	1	1	0	-0.6	9	-1.0929	190	-18	56.151	-5.32	0.2	3.27869	2	1.63934
1814088	1486088	USA	male	neutered	2012-02-28	Labrador Retriever	53.0255	9	37.8754	1075	Dry	Satiety Weight Management Dry	2015-03-02	1	2015-03-02	1	0	-1	0	0	#N/A	896.333	-285	58.709	-18.667	0	0	0
1814088	1486088	USA	male	neutered	2012-02-28	Labrador Retriever	52.8441	9	37.8754	975	Dry	Satiety Weight Management Dry	2015-03-02	2	2015-03-28	1	0	-1	-0.181439	3.71429	-0.0921234	896.333	-285	58.709	-18.667	-0.181439	-0.342173	3.71429	-0.0921234
1814088	1486088	USA	male	neutered	2012-02-28	Labrador Retriever	51.8915	9	37.8754	874	Dry	Satiety Weight Management Dry	2015-03-02	3	2015-04-11	1	0	0	-1.13399	5.71429	-0.374251	896.333	-285	58.709	-18.667	-0.952554	-1.79641	2	-0.898204
1814088	1486088	USA	male	neutered	2012-02-28	Labrador Retriever	49.8503	9	37.8754	790	Dry	Satiety Weight Management Dry	2015-03-02	4	2015-05-23	1	1	0	-3.17518	11.7143	-0.511173	896.333	-285	58.709	-18.667	-2.04119	-3.84944	6	-0.641574
1814088	1486088	USA	male	neutered	2012-02-28	Labrador Retriever	48.8524	9	37.8754	706	Dry	Satiety Weight Management Dry	2015-03-02	5	2015-06-20	0	1	0	-4.17309	15.7143	-0.500817	896.333	-285	58.709	-18.667	-0.997913	-1.88195	4	-0.470488
1814148	1502313	USA	female	neutered	2008-03-02	Giant	65.318	8	54.4316	1213	Dry	Satiety Weight Management Dry	2015-03-02	1	2015-03-02	-1	-1	-1	0	0	#N/A	1176.33	-110	58.701	-5.489	0	0	0
1814148	1502313	USA	female	neutered	2008-03-02	Giant	62.8685	8	54.4316	1213	Dry	Satiety Weight Management Dry	2015-03-02	2	2015-03-16	0	1	-1	-2.44942	2	-1.875	1176.33	-110	58.701	-5.489	-2.44942	-3.75	2	-1.875
1814148	1502313	USA	female	neutered	2008-03-02	Giant	62.5964	8	54.4316	1213	Dry	Satiety Weight Management Dry	2015-03-02	3	2015-03-30	0	1	-2	-2.72158	4	-1.04167	1176.33	-110	58.701	-5.489	-0.272158	-0.416667	2	-0.208333
1814148	1502313	USA	female	neutered	2008-03-02	Giant	60.5552	8	54.4316	1103	Mix feeding	wet product : Satiety Weight Management Canine / dry product : Satiety Weight Management Dry	2015-03-02	4	2015-04-27	0	0	0	-4.76277	8	-0.911458	1176.33	-110	58.701	-5.489	-2.04119	-3.125	4	-0.78125
1814148	1502313	USA	female	neutered	2008-03-02	Giant	57.6068	8	54.4316	992	Mix feeding	wet product : Satiety Weight Management Canine / dry product : Satiety Weight Management Dry	2015-03-02	5	2015-05-26	0	0	0	-7.71115	12.1429	-0.972222	1176.33	-110	58.701	-5.489	-2.94838	-4.51389	4.14286	-1.08956
1814205	1502313	USA	female	neutered	2013-02-28	Beagle	24.2674	8	18.6655	544	Dry	Satiety Weight Management Dry	2015-03-06	1	2015-03-06	0	1	-3	0	0	#N/A	#N/A	-99	#N/A	-11.024	0	0	0
1814205	1502313	USA	female	neutered	2013-02-28	Beagle	24.0406	8	18.6655	494	Mix feeding	wet product : Satiety Weight Management Canine / dry product : Satiety Weight Management Dry	2015-03-06	2	2015-03-20	1	1	0	-0.226799	2	-0.46729	#N/A	-99	#N/A	-11.024	-0.226799	-0.934579	2	-0.46729
1814205	1502313	USA	female	neutered	2013-02-28	Beagle	#N/A	8	18.6655	#N/A			2015-03-06	3	2015-04-03	1	1	-1	#N/A	4	#N/A	#N/A	-99	#N/A	-11.024	#N/A	#N/A	2
1814205	1502313	USA	female	neutered	2013-02-28	Beagle	22.3623	8	18.6655	445	Mix feeding	wet product : Satiety Weight Management Canine / dry product : Satiety Weight Management Dry	2015-03-06	4	2015-05-01	0	0	-1	-1.90511	8	-0.981308	#N/A	-99	#N/A	-11.024	#N/A	#N/A	4
1814205	1502313	USA	female	neutered	2013-02-28	Beagle	21.3191	8	18.6655	445	Mix feeding	wet product : Satiety Weight Management Canine / dry product : Satiety Weight Management Dry	2015-03-06	5	2015-05-29	1	1	0	-2.94838	12	-1.01246	#N/A	-99	#N/A	-11.024	-1.04327	-4.29907	4	-1.07477
1814211	1502313	USA	female	neutered	2010-03-02	X-SMALL	6.305	8	5.25265	210	Dry	Satiety Small Dog	2015-03-06	1	2015-03-06	1	1	-2	0	0	#N/A	229.167	23	66.049	6.629	0	0	0
1814211	1502313	USA	female	neutered	2010-03-02	X-SMALL	5.80604	8	5.25265	233	Dry	Satiety Small Dog	2015-03-06	2	2015-03-20	1	1	-2	-0.498957	2	-3.95683	229.167	23	66.049	6.629	-0.498957	-7.91367	2	-3.95683
1814211	1502313	USA	female	neutered	2010-03-02	X-SMALL	5.71532	8	5.25265	233	Dry	Satiety Small Dog	2015-03-06	3	2015-04-03	1	1	-1	-0.589676	4	-2.33813	229.167	23	66.049	6.629	-0.0907194	-1.43885	2	-0.719424
1814211	1502313	USA	female	neutered	2010-03-02	X-SMALL	5.48852	8	5.25265	233	Dry	Satiety Small Dog	2015-03-06	4	2015-04-30	1	1	-2	-0.816475	7.85714	-1.64814	229.167	23	66.049	6.629	-0.226799	-3.59712	3.85714	-0.932587
1814211	1502313	USA	female	neutered	2010-03-02	X-SMALL	5.30709	8	5.25265	233	Dry	Satiety Small Dog	2015-03-06	5	2015-05-28	0	0	-2	-0.997913	11.8571	-1.33484	229.167	23	66.049	6.629	-0.181439	-2.8777	4	-0.719424
1814213	1502313	USA	female	neutered	2008-03-02	MINI	7.75651	7	6.46376	246	Dry	Satiety Small Dog	2015-03-06	1	2015-03-06	1	1	-2	0	0	#N/A	268.5	27	66.234	6.66	0	0	0
1814213	1502313	USA	female	neutered	2008-03-02	MINI	7.16683	7	6.46376	273	Dry	Satiety Small Dog	2015-03-06	2	2015-03-20	1	1	-2	-0.589676	2	-3.80117	268.5	27	66.234	6.66	-0.589676	-7.60234	2	-3.80117
1814213	1502313	USA	female	neutered	2008-03-02	MINI	6.89467	7	6.46376	273	Dry	Satiety Small Dog	2015-03-06	3	2015-04-03	1	1	-1	-0.861834	4	-2.77778	268.5	27	66.234	6.66	-0.272158	-3.50877	2	-1.75439
1814213	1502313	USA	female	neutered	2008-03-02	MINI	6.39572	7	6.46376	273	Dry	Satiety Small Dog	2015-03-06	4	2015-04-30	0	0	-2	-1.36079	7.85714	-2.23285	268.5	27	66.234	6.66	-0.498957	-6.43275	3.85714	-1.66775
1814213	1502313	USA	female	neutered	2008-03-02	MINI	6.71324	7	6.46376	273	Dry	Satiety Small Dog	2015-03-06	5	2015-05-28	1	1	-2	-1.04327	11.8571	-1.13436	268.5	27	66.234	6.66	0.317518	4.09357	4	1.02339
1814219	1502313	USA	female	neutered	2008-03-02	Giant	40.2341	8	30.9489	794	Dry	Satiety Weight Management Dry	2015-03-05	1	2015-03-05	1	1	-2	0	0	#N/A	770	-72	58.682	-5.487	0	0	0
1814219	1502313	USA	female	neutered	2008-03-02	Giant	38.2382	8	30.9489	794	Dry	Satiety Weight Management Dry	2015-03-05	2	2015-03-18	1	1	-2	-1.99583	1.85714	-2.67106	770	-72	58.682	-5.487	-1.99583	-4.96054	1.85714	-2.67106
1814219	1502313	USA	female	neutered	2008-03-02	Giant	37.2857	8	30.9489	794	Dry	Satiety Weight Management Dry	2015-03-05	3	2015-04-02	1	1	-3	-2.94838	4	-1.83202	770	-72	58.682	-5.487	-0.952554	-2.36753	2.14286	-1.10485
1814219	1502313	USA	female	neutered	2008-03-02	Giant	38.9186	8	30.9489	722	Dry	Satiety Weight Management Dry	2015-03-05	4	2015-04-15	1	1	-3	-1.31543	5.85714	-0.558198	770	-72	58.682	-5.487	1.63295	4.05862	1.85714	2.18541
1814219	1502313	USA	female	neutered	2008-03-02	Giant	37.4218	8	30.9489	650	Dry	Satiety Weight Management Dry	2015-03-05	5	2015-05-12	1	1	-1	-2.8123	9.71429	-0.719544	770	-72	58.682	-5.487	-1.49687	-3.72041	3.85714	-0.96455
1814228	1502313	USA	female	neutered	2010-03-02	Golden Retriever	39.4629	8	32.8858	831	Dry	Satiety Weight Management Dry	2015-03-05	1	2015-03-05	0	1	-3	0	0	#N/A	781	-75	56.872	-5.461	0	0	0
1814228	1502313	USA	female	neutered	2010-03-02	Golden Retriever	38.4197	8	32.8858	831	Dry	Satiety Weight Management Dry	2015-03-05	2	2015-03-20	0	0	-1	-1.04327	2.14286	-1.23372	781	-75	56.872	-5.461	-1.04327	-2.64368	2.14286	-1.23372
1814228	1502313	USA	female	neutered	2010-03-02	Golden Retriever	37.9207	8	32.8858	756	Dry	Satiety Weight Management Dry	2015-03-05	3	2015-04-03	0	1	-1	-1.54223	4.14286	-0.943321	781	-75	56.872	-5.461	-0.498957	-1.26437	2	-0.632184
1814228	1502313	USA	female	neutered	2010-03-02	Golden Retriever	35.9249	8	32.8858	756	Dry	Satiety Weight Management Dry	2015-03-05	4	2015-05-01	0	0	-1	-3.53806	8.14286	-1.10103	781	-75	56.872	-5.461	-1.99583	-5.05747	4	-1.26437
1814228	1502313	USA	female	neutered	2010-03-02	Golden Retriever	33.9291	8	32.8858	756	Dry	Satiety Weight Management Dry	2015-03-05	5	2015-05-29	0	0	-1	-5.53388	12.1429	-1.15483	781	-75	56.872	-5.461	-1.99583	-5.05747	4	-1.26437
1814235	1502313	USA	female	neutered	2007-03-02	Beagle	17.4635	8	13.4355	425	Dry	Satiety Weight Management Dry	2015-03-13	1	2015-03-13	-1	-1	-3	0	0	#N/A	386.333	-77	55.052	-10.972	0	0	0
1814235	1502313	USA	female	neutered	2007-03-02	Beagle	16.647	8	13.4355	425	Dry	Satiety Weight Management Dry	2015-03-13	2	2015-03-27	0	0	-2	-0.816475	2	-2.33766	386.333	-77	55.052	-10.972	-0.816475	-4.67532	2	-2.33766
1814235	1502313	USA	female	neutered	2007-03-02	Beagle	18.1439	8	13.4355	386	Dry	Satiety Weight Management Dry	2015-03-13	3	2015-04-10	0	-1	-2	0.680396	4	0.974026	386.333	-77	55.052	-10.972	1.49687	8.57143	2	4.28571
1814235	1502313	USA	female	neutered	2007-03-02	Beagle	17.3274	8	13.4355	348	Dry	Satiety Weight Management Dry	2015-03-13	4	2015-05-08	0	0	-3	-0.136079	8	-0.0974026	386.333	-77	55.052	-10.972	-0.816475	-4.67532	4	-1.16883
1814235	1502313	USA	female	neutered	2007-03-02	Beagle	16.647	8	13.4355	317	Dry	Satiety Weight Management Dry	2015-03-13	5	2015-06-24	0	1	-2	-0.816475	14.7143	-0.317741	386.333	-77	55.052	-10.972	-0.680396	-3.8961	6.71429	-0.580271
1814286	1486092	USA	male	neutered	2007-02-25	Maxi	46.7205	7	38.9322	1098	Dry	Satiety Weight Management Dry	2015-03-02	1	2015-03-02	1	1	0	0	0	#N/A	914.833	-292	58.696	-18.735	0	0	0
1814286	1486092	USA	male	neutered	2007-02-25	Maxi	46.7205	7	38.9322	995	Dry	Satiety Weight Management Dry	2015-03-02	2	2015-03-16	0	0	0	0	2	0	914.833	-292	58.696	-18.735	0	0	2	0
1814286	1486092	USA	male	neutered	2007-02-25	Maxi	45.1329	7	38.9322	892	Dry	Satiety Weight Management Dry	2015-03-02	3	2015-04-02	1	1	0	-1.58759	4.42857	-0.767303	914.833	-292	58.696	-18.735	-1.58759	-3.39806	2.42857	-1.3992
1814286	1486092	USA	male	neutered	2007-02-25	Maxi	43.1371	7	38.9322	806	Dry	Satiety Weight Management Dry	2015-03-02	4	2015-05-30	-1	1	-3	-3.58342	12.7143	-0.603251	914.833	-292	58.696	-18.735	-1.99583	-4.27184	8.28571	-0.515567
1814286	1486092	USA	male	neutered	2007-02-25	Maxi	41.1866	7	38.9322	721	Dry	Satiety Weight Management Dry	2015-03-02	5	2015-07-03	1	1	0	-5.53388	17.5714	-0.674086	914.833	-292	58.696	-18.735	-1.95047	-4.17476	4.85714	-0.859509
1814406	1429140	Spain	male	intact	2007-11-28	Labrador Retriever	39.8	8	30.62	1046	Dry	Satiety Weight Management Dry	2015-03-03	1	2015-03-03	-1	0	-1	0	0	#N/A	945.667	-201	72.65	-15.442	0	0	0
1814406	1429140	Spain	male	intact	2007-11-28	Labrador Retriever	38.5	8	30.62	1046	Dry	Satiety Weight Management Dry	2015-03-03	2	2015-03-18	0	0	-1	-1.3	2.14286	-1.52429	945.667	-201	72.65	-15.442	-1.3	-3.26633	2.14286	-1.52429
1814406	1429140	Spain	male	intact	2007-11-28	Labrador Retriever	38.2	8	30.62	946	Dry	Satiety Weight Management Dry	2015-03-03	3	2015-04-01	0	0	-2	-1.6	4.14286	-0.970369	945.667	-201	72.65	-15.442	-0.3	-0.753769	2	-0.376884
1814406	1429140	Spain	male	intact	2007-11-28	Labrador Retriever	37.8	8	30.62	845	Dry	Satiety Weight Management Dry	2015-03-03	4	2015-04-15	0	0	-1	-2	6.14286	-0.818044	945.667	-201	72.65	-15.442	-0.4	-1.00503	2	-0.502513
1814406	1429140	Spain	male	intact	2007-11-28	Labrador Retriever	36.3	8	30.62	759	Dry	Satiety Weight Management Dry	2015-03-03	5	2015-05-16	0	0	-1	-3.5	10.5714	-0.831862	945.667	-201	72.65	-15.442	-1.5	-3.76884	4.42857	-0.851029
1814732	1501874	Portugal	female	neutered	2002-08-25	Labrador Retriever	49.9	8	38.38	933	Dry	Satiety Weight Management Dry	2015-03-03	1	2015-03-03	0	0	0	0	0	#N/A	877	-84	56.875	-5.448	0	0	0
1814732	1501874	Portugal	female	neutered	2002-08-25	Labrador Retriever	48.8	8	38.38	933	Dry	Satiety Weight Management Dry	2015-03-03	2	2015-03-17	0	0	0	-1.1	2	-1.1022	877	-84	56.875	-5.448	-1.1	-2.20441	2	-1.1022
1814732	1501874	Portugal	female	neutered	2002-08-25	Labrador Retriever	48.1	8	38.38	849	Dry	Satiety Weight Management Dry	2015-03-03	3	2015-03-31	0	0	-1	-1.8	4	-0.901804	877	-84	56.875	-5.448	-0.7	-1.40281	2	-0.701403
1814732	1501874	Portugal	female	neutered	2002-08-25	Labrador Retriever	46.75	8	38.38	849	Dry	Satiety Weight Management Dry	2015-03-03	4	2015-04-16	0	0	-2	-3.15	6.28571	-1.00428	877	-84	56.875	-5.448	-1.35	-2.70541	2.28571	-1.18362
1814732	1501874	Portugal	female	neutered	2002-08-25	Labrador Retriever	45.45	8	38.38	764	Dry	Satiety Weight Management Dry	2015-03-03	5	2015-05-27	0	0	-1	-4.45	12.1429	-0.73441	877	-84	56.875	-5.448	-1.3	-2.60521	5.85714	-0.444792
1815597	767632	Netherlands	female	neutered	2006-03-03	Border Collie	17.5	7	12.5	403	Dry	Satiety Small Dog	2015-03-03	1	2015-03-03	-1	-1	-2	0	0	#N/A	366.333	-73	55.105	-10.981	0	0	0
1815597	767632	Netherlands	female	neutered	2006-03-03	Border Collie	17	7	12.5	403	Dry	Satiety Small Dog	2015-03-03	2	2015-03-20	0	0	-2	-0.5	2.42857	-1.17647	366.333	-73	55.105	-10.981	-0.5	-2.85714	2.42857	-1.17647
1815597	767632	Netherlands	female	neutered	2006-03-03	Border Collie	16.1	7	12.5	366	Dry	Satiety Small Dog	2015-03-03	3	2015-05-01	1	1	-1	-1.4	8.42857	-0.949153	366.333	-73	55.105	-10.981	-0.9	-5.14286	6	-0.857143
1815597	767632	Netherlands	female	neutered	2006-03-03	Border Collie	15.3	7	12.5	330	Dry	Satiety Small Dog	2015-03-03	4	2015-06-09	0	1	-1	-2.2	14	-0.897959	366.333	-73	55.105	-10.981	-0.8	-4.57143	5.57143	-0.820513
1815597	767632	Netherlands	female	neutered	2006-03-03	Border Collie	14.7	7	12.5	300	Dry	Satiety Small Dog	2015-03-03	5	2015-07-09	1	1	0	-2.8	18.2857	-0.875	366.333	-73	55.105	-10.981	-0.6	-3.42857	4.28571	-0.8
1815646	1438844	Spain	female	neutered	2003-03-03	Jack Russell Terrier	7.4	8	6.17	237	Dry	Satiety Small Dog	2015-03-03	1	2015-03-03	1	1	-2	0	0	#N/A	237	0	60.539	0	0	0	0
1815646	1438844	Spain	female	neutered	2003-03-03	Jack Russell Terrier	7.1	8	6.17	237	Dry	Satiety Small Dog	2015-03-03	2	2015-03-20	1	1	-2	-0.3	2.42857	-1.66932	237	0	60.539	0	-0.3	-4.05405	2.42857	-1.66932
1815646	1438844	Spain	female	neutered	2003-03-03	Jack Russell Terrier	6.6	8	6.17	237	Dry	Satiety Small Dog	2015-03-03	3	2015-04-13	1	1	-1	-0.8	5.85714	-1.84575	237	0	60.539	0	-0.5	-6.75676	3.42857	-1.97072
1815646	1438844	Spain	female	neutered	2003-03-03	Jack Russell Terrier	6.35	8	6.17	237	Dry	Satiety Small Dog	2015-03-03	4	2015-05-04	1	1	-1	-1.05	8.85714	-1.60201	237	0	60.539	0	-0.25	-3.37838	3	-1.12613
1815646	1438844	Spain	female	neutered	2003-03-03	Jack Russell Terrier	6.1	8	6.17	237	Dry	Satiety Small Dog	2015-03-03	5	2015-06-02	0	0	-1	-1.3	13	-1.35135	237	0	60.539	0	-0.25	-3.37838	4.14286	-0.815471
1815679	1486092	USA	female	neutered	2009-02-25	American Staffordshire Terrier	31.7518	7	26.4583	706	Dry	Satiety Weight Management Dry	2015-03-06	1	2015-03-06	0	0	0	0	0	#N/A	582.167	-192	49.903	-16.458	0	0	0
1815679	1486092	USA	female	neutered	2009-02-25	American Staffordshire Terrier	32.7951	7	26.4583	629	Dry	Satiety Weight Management Dry	2015-03-06	2	2015-03-21	1	1	0	1.04327	2.14286	1.53333	582.167	-192	49.903	-16.458	1.04327	3.28571	2.14286	1.53333
1815679	1486092	USA	female	neutered	2009-02-25	American Staffordshire Terrier	31.8425	7	26.4583	565	Dry	Satiety Weight Management Dry	2015-03-06	3	2015-04-04	0	1	0	0.0907194	4.14286	0.0689655	582.167	-192	49.903	-16.458	-0.952554	-3	2	-1.5
1815679	1486092	USA	female	neutered	2009-02-25	American Staffordshire Terrier	30.4817	7	26.4583	514	Dry	Satiety Weight Management Dry	2015-03-06	4	2015-05-02	1	1	0	-1.27007	8.14286	-0.491228	582.167	-192	49.903	-16.458	-1.36079	-4.28571	4	-1.07143
1815679	1486092	USA	female	neutered	2009-02-25	American Staffordshire Terrier	30.5271	7	26.4583	462	Dry	Satiety Weight Management Dry	2015-03-06	5	2015-06-06	1	1	0	-1.22471	13.1429	-0.293478	582.167	-192	49.903	-16.458	0.0453597	0.142857	5	0.0285714
1815784	1505076	Germany	male	neutered	2009-10-31	Labrador Retriever	36.2	7	27.85	854	Dry	Satiety Weight Management Dry	2015-03-12	1	2015-03-12	0	1	-1	0	0	#N/A	854	0	70.443	0	0	0	0
1815784	1505076	Germany	male	neutered	2009-10-31	Labrador Retriever	35.7	7	27.85	854	Dry	Satiety Weight Management Dry	2015-03-12	2	2015-03-27	0	0	-2	-0.5	2.14286	-0.644567	854	0	70.443	0	-0.5	-1.38122	2.14286	-0.644567
1815784	1505076	Germany	male	neutered	2009-10-31	Labrador Retriever	35.1	7	27.85	854	Dry	Satiety Weight Management Dry	2015-03-12	3	2015-04-11	0	0	-2	-1.1	4.28571	-0.709024	854	0	70.443	0	-0.6	-1.65746	2.14286	-0.773481
1815784	1505076	Germany	male	neutered	2009-10-31	Labrador Retriever	34.6	7	27.85	854	Dry	Satiety Weight Management Dry	2015-03-12	4	2015-05-22	0	0	-2	-1.6	10.1429	-0.435764	854	0	70.443	0	-0.5	-1.38122	5.85714	-0.235817
1815784	1505076	Germany	male	neutered	2009-10-31	Labrador Retriever	33.9	7	27.85	854	Dry	Satiety Weight Management Dry	2015-03-12	5	2015-06-18	0	0	-1	-2.3	14	-0.453828	854	0	70.443	0	-0.7	-1.9337	3.85714	-0.50133
1815993	1214285	Italy	female	neutered	2007-03-04	MINI	10.7	8	8.23	294	Mix feeding	wet product : Satiety Weight Management Canine / dry product : Satiety Small Dog	2015-03-04	1	2015-03-04	0	0	-2	0	0	#N/A	294	0	60.506	0	0	0	0
1815993	1214285	Italy	female	neutered	2007-03-04	MINI	10.4	8	8.23	294	Mix feeding	wet product : Satiety Weight Management Canine / dry product : Satiety Small Dog	2015-03-04	2	2015-03-20	0	0	-2	-0.3	2.28571	-1.22664	294	0	60.506	0	-0.3	-2.80374	2.28571	-1.22664
1815993	1214285	Italy	female	neutered	2007-03-04	MINI	10	8	8.23	294	Mix feeding	wet product : Satiety Weight Management Canine / dry product : Satiety Small Dog	2015-03-04	3	2015-04-03	1	1	-1	-0.7	4.28571	-1.52648	294	0	60.506	0	-0.4	-3.73832	2	-1.86916
1815993	1214285	Italy	female	neutered	2007-03-04	MINI	9.5	8	8.23	294	Mix feeding	wet product : Satiety Weight Management Canine / dry product : Satiety Small Dog	2015-03-04	4	2015-05-04	0	0	-2	-1.2	8.71429	-1.28696	294	0	60.506	0	-0.5	-4.6729	4.42857	-1.05517
1815993	1214285	Italy	female	neutered	2007-03-04	MINI	9	8	8.23	294	Mix feeding	wet product : Satiety Weight Management Canine / dry product : Satiety Small Dog	2015-03-04	5	2015-06-10	0	0	-1	-1.7	14	-1.13485	294	0	60.506	0	-0.5	-4.6729	5.28571	-0.884062
1816050	1214285	Italy	female	intact	2004-03-16	MINI	11.5	8	8.21	342	Mix feeding	wet product : Satiety Weight Management Canine / dry product : Satiety Small Dog	2015-03-04	1	2015-03-04	-1	-1	-2	0	0	#N/A	342	0	70.513	0	0	0	0
1816050	1214285	Italy	female	intact	2004-03-16	MINI	10.8	8	8.21	342	Mix feeding	wet product : Satiety Weight Management Canine / dry product : Satiety Small Dog	2015-03-04	2	2015-03-20	0	0	-2	-0.7	2.28571	-2.66304	342	0	70.513	0	-0.7	-6.08696	2.28571	-2.66304
1816050	1214285	Italy	female	intact	2004-03-16	MINI	10.2	8	8.21	342	Mix feeding	wet product : Satiety Weight Management Canine / dry product : Satiety Small Dog	2015-03-04	3	2015-04-03	0	0	0	-1.3	4.28571	-2.63768	342	0	70.513	0	-0.6	-5.21739	2	-2.6087
1816050	1214285	Italy	female	intact	2004-03-16	MINI	9.7	8	8.21	342	Mix feeding	wet product : Satiety Weight Management Canine / dry product : Satiety Small Dog	2015-03-04	4	2015-04-24	-1	-1	-3	-1.8	7.28571	-2.14834	342	0	70.513	0	-0.5	-4.34783	3	-1.44928
1816050	1214285	Italy	female	intact	2004-03-16	MINI	9.1	8	8.21	342	Mix feeding	wet product : Satiety Weight Management Canine / dry product : Satiety Small Dog	2015-03-04	5	2015-06-10	0	0	-1	-2.4	14	-1.49068	342	0	70.513	0	-0.6	-5.21739	6.71429	-0.777058
1816539	1505070	Germany	male	neutered	2008-03-01	Golden Retriver	37.7	9	26.9	309	Dry	Satiety Weight Management Dry	2015-05-18	1	2015-05-18	-1	0	-3	0	0	#N/A	309	0	26.16	0	0	0	0
1816539	1505070	Germany	male	neutered	2008-03-01	Golden Retriver	37.4	9	26.9	309	Dry	Satiety Weight Management Dry	2015-05-18	2	2015-06-20	-1	0	-3	-0.3	4.71429	-0.168797	309	0	26.16	0	-0.3	-0.795756	4.71429	-0.168797
1816539	1505070	Germany	male	neutered	2008-03-01	Golden Retriver	37.2	9	26.9	309	Dry	Satiety Weight Management Dry	2015-05-18	3	2015-07-10	0	0	-2	-0.5	7.57143	-0.175166	309	0	26.16	0	-0.2	-0.530504	2.85714	-0.185676
1816539	1505070	Germany	male	neutered	2008-03-01	Golden Retriver	37	9	26.9	309	Dry	Satiety Weight Management Dry	2015-05-18	4	2015-07-30	0	1	-1	-0.7	10.4286	-0.178046	309	0	26.16	0	-0.2	-0.530504	2.85714	-0.185676
1816539	1505070	Germany	male	neutered	2008-03-01	Golden Retriver	36.8	9	26.9	309	Dry	Satiety Weight Management Dry	2015-05-18	5	2015-08-14	0	1	-1	-0.9	12.5714	-0.189896	309	0	26.16	0	-0.2	-0.530504	2.14286	-0.247569
1816629	1491877	USA	male	neutered	2007-10-17	Cocker Spaniel	11.975	9	9.97913	396	Dry	Satiety Weight Management Dry	2015-03-04	1	2015-03-04	0	0	-2	0	0	#N/A	396	0	70.53	0	0	0	0
1816629	1491877	USA	male	neutered	2007-10-17	Cocker Spaniel	11.4306	9	9.97913	396	Dry	Satiety Weight Management Dry	2015-03-04	2	2015-03-24	0	0	-2	-0.544316	2.85714	-1.59091	396	0	70.53	0	-0.544316	-4.54545	2.85714	-1.59091
1816629	1491877	USA	male	neutered	2007-10-17	Cocker Spaniel	10.7049	9	9.97913	396	Dry	Satiety Weight Management Dry	2015-03-04	3	2015-04-06	1	1	-2	-1.27007	4.71429	-2.24977	396	0	70.53	0	-0.725755	-6.06061	1.85714	-3.2634
1816629	1491877	USA	male	neutered	2007-10-17	Cocker Spaniel	10.8863	9	9.97913	396	Dry	Satiety Weight Management Dry	2015-03-04	4	2015-05-02	1	1	0	-1.08863	8.42857	-1.07858	396	0	70.53	0	0.181439	1.51515	3.71429	0.407925
1816629	1491877	USA	male	neutered	2007-10-17	Cocker Spaniel	10.5688	9	9.97913	359	Dry	Satiety Weight Management Dry	2015-03-04	5	2015-05-29	1	1	0	-1.40615	12.2857	-0.955779	396	0	70.53	0	-0.317518	-2.65152	3.85714	-0.68743
1816656	1491877	USA	female	neutered	2012-12-17	Yorkshire Terrier	4.76277	7	3.62878	160	Dry	Satiety Small Dog	2015-03-04	1	2015-03-04	0	0	-3	0	0	#N/A	155	0	58.954	0	0	0	0
1816656	1491877	USA	female	neutered	2012-12-17	Yorkshire Terrier	4.35453	7	3.62878	160	Dry	Satiety Small Dog	2015-03-04	2	2015-03-21	-1	-1	0	-0.408237	2.42857	-3.52941	155	0	58.954	0	-0.408237	-8.57143	2.42857	-3.52941
1816656	1491877	USA	female	neutered	2012-12-17	Yorkshire Terrier	4.39989	7	3.62878	145	Dry	Satiety Small Dog	2015-03-04	3	2015-04-04	0	1	0	-0.362878	4.42857	-1.72043	155	0	58.954	0	0.0453597	0.952381	2	0.47619
1816656	1491877	USA	female	neutered	2012-12-17	Yorkshire Terrier	4.35453	7	3.62878	160	Dry	Satiety Small Dog	2015-03-04	4	2015-04-25	1	1	-1	-0.408237	7.42857	-1.15385	155	0	58.954	0	-0.0453597	-0.952381	3	-0.31746
1816656	1491877	USA	female	neutered	2012-12-17	Yorkshire Terrier	4.17309	7	3.62878	145	Dry	Satiety Small Dog	2015-03-04	5	2015-05-19	1	1	-1	-0.589676	10.8571	-1.14035	155	0	58.954	0	-0.181439	-3.80952	3.42857	-1.11111
1816665	1491877	USA	female	neutered	2008-06-25	Chihuahua	11.2038	7	8.48226	301	Dry	Satiety Weight Management Dry	2015-03-04	1	2015-03-04	0	0	-2	0	0	#N/A	274	-54	55.127	-10.865	0	0	0
1816665	1491877	USA	female	neutered	2008-06-25	Chihuahua	10.9317	7	8.48226	301	Dry	Satiety Weight Management Dry	2015-03-04	2	2015-03-17	0	1	-2	-0.272158	1.85714	-1.308	274	-54	55.127	-10.865	-0.272158	-2.42915	1.85714	-1.308
1816665	1491877	USA	female	neutered	2008-06-25	Chihuahua	10.7956	7	8.48226	274	Dry	Satiety Weight Management Dry	2015-03-04	3	2015-03-31	0	1	-2	-0.408237	3.85714	-0.944669	274	-54	55.127	-10.865	-0.136079	-1.21457	2	-0.607287
1816665	1491877	USA	female	neutered	2008-06-25	Chihuahua	10.5235	7	8.48226	247	Dry	Satiety Weight Management Dry	2015-03-04	4	2015-04-23	0	1	-2	-0.680396	7.14286	-0.850202	274	-54	55.127	-10.865	-0.272158	-2.42915	3.28571	-0.739306
1816665	1491877	USA	female	neutered	2008-06-25	Chihuahua	10.8863	7	8.48226	225	Dry	Satiety Weight Management Dry	2015-03-04	5	2015-05-19	0	1	-2	-0.317518	10.8571	-0.261027	274	-54	55.127	-10.865	0.362878	3.23887	3.71429	0.872002
1816715	1488111	USA	male	neutered	2008-03-04	Boston Terrier	10.2967	7	8.58206	353	Dry	Satiety Weight Management Dry	2015-03-05	1	2015-03-05	0	1	-1	0	0	#N/A	320	-66	63.82	-13.163	0	0	0
1816715	1488111	USA	male	neutered	2008-03-04	Boston Terrier	10.0699	7	8.58206	353	Dry	Satiety Weight Management Dry	2015-03-05	2	2015-03-19	1	1	-1	-0.226799	2	-1.10132	320	-66	63.82	-13.163	-0.226799	-2.20264	2	-1.10132
1816715	1488111	USA	male	neutered	2008-03-04	Boston Terrier	10.2059	7	8.58206	320	Dry	Satiety Weight Management Dry	2015-03-05	3	2015-04-02	1	1	-1	-0.0907194	4	-0.220264	320	-66	63.82	-13.163	0.136079	1.32159	2	0.660793
1816715	1488111	USA	male	neutered	2008-03-04	Boston Terrier	9.7977	7	8.58206	287	Dry	Satiety Weight Management Dry	2015-03-05	4	2015-04-30	1	1	-1	-0.498957	8	-0.605727	320	-66	63.82	-13.163	-0.408237	-3.96476	4	-0.991189
1816715	1488111	USA	male	neutered	2008-03-04	Boston Terrier	9.43482	7	8.58206	260	Dry	Satiety Weight Management Dry	2015-03-05	5	2015-05-28	1	1	-1	-0.861834	12	-0.697504	320	-66	63.82	-13.163	-0.362878	-3.52423	4	-0.881057
1816724	1488111	USA	male	neutered	2006-03-04	Bichon Frise	7.34827	8	6.12356	275	Dry	Satiety Weight Management Dry	2015-03-05	1	2015-03-05	-1	0	-2	0	0	#N/A	249	-52	63.966	-13.358	0	0	0
1816724	1488111	USA	male	neutered	2006-03-04	Bichon Frise	7.48435	8	6.12356	275	Dry	Satiety Weight Management Dry	2015-03-05	2	2015-03-19	-1	0	-1	0.136079	2	0.925926	249	-52	63.966	-13.358	0.136079	1.85185	2	0.925926
1816724	1488111	USA	male	neutered	2006-03-04	Bichon Frise	7.39363	8	6.12356	249	Dry	Satiety Weight Management Dry	2015-03-05	3	2015-04-02	-1	0	-2	0.0453597	4	0.154321	249	-52	63.966	-13.358	-0.0907194	-1.23457	2	-0.617284
1816724	1488111	USA	male	neutered	2006-03-04	Bichon Frise	7.30291	8	6.12356	223	Dry	Satiety Weight Management Dry	2015-03-05	4	2015-04-30	-1	-1	-2	-0.0453597	8	-0.0771605	249	-52	63.966	-13.358	-0.0907194	-1.23457	4	-0.308642
1816724	1488111	USA	male	neutered	2006-03-04	Bichon Frise	7.16683	8	6.12356	202	Dry	Satiety Weight Management Dry	2015-03-05	5	2015-05-28	1	1	-2	-0.181439	12	-0.205761	249	-52	63.966	-13.358	-0.136079	-1.85185	4	-0.462963
1816799	1502829	Germany	female	intact	2009-10-01	others	42.8	7	30.57	916	Dry	Satiety Weight Management Dry	2015-03-27	1	2015-03-27	-1	0	-2	0	0	#N/A	858.667	-86	66.047	-6.615	0	0	0
1816799	1502829	Germany	female	intact	2009-10-01	others	39.2	7	30.57	916	Dry	Satiety Weight Management Dry	2015-03-27	2	2015-04-24	0	0	-1	-3.6	4	-2.1028	858.667	-86	66.047	-6.615	-3.6	-8.41121	4	-2.1028
1816799	1502829	Germany	female	intact	2009-10-01	others	39.4	7	30.57	830	Dry	Satiety Weight Management Dry	2015-03-27	3	2015-05-22	0	0	-1	-3.4	8	-0.992991	858.667	-86	66.047	-6.615	0.2	0.46729	4	0.116822
1816799	1502829	Germany	female	intact	2009-10-01	others	38.2	7	30.57	830	Dry	Satiety Weight Management Dry	2015-03-27	4	2015-06-05	0	0	-1	-4.6	10	-1.07477	858.667	-86	66.047	-6.615	-1.2	-2.80374	2	-1.40187
1816799	1502829	Germany	female	intact	2009-10-01	others	38.2	7	30.57	744	Dry	Satiety Weight Management Dry	2015-03-27	5	2015-06-26	0	0	-1	-4.6	13	-0.826743	858.667	-86	66.047	-6.615	0	0	3	0
1816807	1072165	Denmark	male	neutered	2008-03-17	Tibetansk Spaniel	9.7	9	7.46	318	Dry	Satiety Small Dog - overvÇÝgtsdiÇÝt	2015-03-05	1	2015-03-05	0	0	-2	0	0	#N/A	245.5	-94	54.387	-20.824	0	0	0
1816807	1072165	Denmark	male	neutered	2008-03-17	Tibetansk Spaniel	9.7	9	7.46	259	Dry	Satiety Small Dog - overvÇÝgtsdiÇÝt	2015-03-05	2	2015-03-19	0	0	-2	0	2	0	245.5	-94	54.387	-20.824	0	0	2	0
1816807	1072165	Denmark	male	neutered	2008-03-17	Tibetansk Spaniel	9.6	9	7.46	224	Mix feeding	wet product : Satiety Weight Management - overvÇÝgtsdiÇÝt, vÇ¾dfoder / dry product : Satiety Weight Management - overvÇÝgtsdiÇÝt	2015-03-05	3	2015-03-31	0	0	-2	-0.1	3.71429	-0.277557	245.5	-94	54.387	-20.824	-0.1	-1.03093	1.71429	-0.601375
1816807	1072165	Denmark	male	neutered	2008-03-17	Tibetansk Spaniel	8.7	9	7.46	224	Mix feeding	wet product : Satiety Weight Management - overvÇÝgtsdiÇÝt, vÇ¾dfoder / dry product : Satiety Weight Management - overvÇÝgtsdiÇÝt	2015-03-05	4	2015-05-07	0	0	-2	-1	9	-1.14548	245.5	-94	54.387	-20.824	-0.9	-9.27835	5.28571	-1.75536
1816807	1072165	Denmark	male	neutered	2008-03-17	Tibetansk Spaniel	8.7	9	7.46	204	Mix feeding	wet product : Satiety Weight Management - overvÇÝgtsdiÇÝt, vÇ¾dfoder / dry product : Satiety Weight Management - overvÇÝgtsdiÇÝt	2015-03-05	5	2015-06-04	0	0	-2	-1	13	-0.793021	245.5	-94	54.387	-20.824	0	0	4	0
1817015	1504864	Germany	female	intact	2014-04-25	Teckel	8.65	8	6.65	292	Dry	Satiety Small Dog	2015-03-05	1	2015-03-25	0	0	-3	0	0	#N/A	286.667	-16	69.225	-3.864	0	0	0
1817015	1504864	Germany	female	intact	2014-04-25	Teckel	8.44	8	6.65	292	Dry	Satiety Small Dog	2015-03-05	2	2015-03-11	0	1	-1	-0.21	-2	1.21387	286.667	-16	69.225	-3.864	-0.21	-2.42775	-2	#N/A
1817015	1504864	Germany	female	intact	2014-04-25	Teckel	7.84	8	6.65	292	Dry	Satiety Small Dog	2015-03-05	3	2015-04-15	0	1	-1	-0.81	3	-3.12139	286.667	-16	69.225	-3.864	-0.6	-6.93642	5	-1.38728
1817015	1504864	Germany	female	intact	2014-04-25	Teckel	7.58	8	6.65	276	Dry	Satiety Small Dog	2015-03-05	4	2015-05-13	0	1	-1	-1.07	7	-1.76713	286.667	-16	69.225	-3.864	-0.26	-3.00578	4	-0.751445
1817015	1504864	Germany	female	intact	2014-04-25	Teckel	7.4	8	6.65	276	Dry	Satiety Small Dog	2015-03-05	5	2015-08-05	0	1	-1	-1.25	19	-0.760572	286.667	-16	69.225	-3.864	-0.18	-2.08092	12	-0.17341
1817148	1253694	Italy	female	neutered	2013-05-05	Staffordshire Bull Terrier	38.8	8	29.85	773	Dry	Satiety Weight Management Dry	2015-03-31	1	2015-03-05	0	1	-3	0	0	#N/A	773	0	60.53	0	0	0	0
1817148	1253694	Italy	female	neutered	2013-05-05	Staffordshire Bull Terrier	38.8	8	29.85	773	Dry	Satiety Weight Management Dry	2015-03-31	2	2015-03-31	0	1	-3	0	3.71429	0	773	0	60.53	0	0	0	3.71429	0
1817148	1253694	Italy	female	neutered	2013-05-05	Staffordshire Bull Terrier	37.9	8	29.85	773	Dry	Satiety Weight Management Dry	2015-03-31	3	2015-04-16	0	1	-1	-0.9	6	-0.386598	773	0	60.53	0	-0.9	-2.31959	2.28571	-1.01482
1817148	1253694	Italy	female	neutered	2013-05-05	Staffordshire Bull Terrier	35.2	8	29.85	773	Dry	Satiety Weight Management Dry	2015-03-31	4	2015-04-30	0	1	0	-3.6	8	-1.15979	773	0	60.53	0	-2.7	-6.95876	2	-3.47938
1817148	1253694	Italy	female	neutered	2013-05-05	Staffordshire Bull Terrier	33.2	8	29.85	773	Dry	Satiety Weight Management Dry	2015-03-31	5	2015-05-30	0	1	-1	-5.6	12.2857	-1.17478	773	0	60.53	0	-2	-5.15464	4.28571	-1.20275
1817160	1253694	Italy	male	neutered	2011-04-20	Spinone	31	8	25.83	807	Dry	Satiety Weight Management Dry	2015-03-05	1	2015-03-05	0	1	-1	0	0	#N/A	693.667	-151	60.542	-13.179	0	0	0
1817160	1253694	Italy	male	neutered	2011-04-20	Spinone	30.7	8	25.83	731	Dry	Satiety Weight Management Dry	2015-03-05	2	2015-03-19	0	-1	-1	-0.3	2	-0.483871	693.667	-151	60.542	-13.179	-0.3	-0.967742	2	-0.483871
1817160	1253694	Italy	male	neutered	2011-04-20	Spinone	30	8	25.83	656	Dry	Satiety Weight Management Dry	2015-03-05	3	2015-04-04	0	0	-1	-1	4.28571	-0.752688	693.667	-151	60.542	-13.179	-0.7	-2.25806	2.28571	-0.987903
1817160	1253694	Italy	male	neutered	2011-04-20	Spinone	27.7	8	25.83	656	Dry	Satiety Weight Management Dry	2015-03-05	4	2015-05-05	0	1	-1	-3.3	8.71429	-1.22158	693.667	-151	60.542	-13.179	-2.3	-7.41935	4.42857	-1.67534
1817160	1253694	Italy	male	neutered	2011-04-20	Spinone	26.3	8	25.83	656	Dry	Satiety Weight Management Dry	2015-03-05	5	2015-06-06	0	1	-1	-4.7	13.2857	-1.14117	693.667	-151	60.542	-13.179	-1.4	-4.51613	4.57143	-0.987903
1817320	1501874	Portugal	male	intact	2002-01-28	Medium	15.2	7	11.69	508	Mix feeding	wet product : Satiety Weight Management Canine / dry product : Satiety Weight Management Dry	2015-03-05	1	2015-03-05	0	0	-1	0	0	#N/A	421.167	-139	66.618	-21.986	0	0	0
1817320	1501874	Portugal	male	intact	2002-01-28	Medium	15.3	7	11.69	459	Mix feeding	wet product : Satiety Weight Management Canine / dry product : Satiety Weight Management Dry	2015-03-05	2	2015-03-19	-1	0	0	0.1	2	0.328947	421.167	-139	66.618	-21.986	0.1	0.657895	2	0.328947
1817320	1501874	Portugal	male	intact	2002-01-28	Medium	15	7	11.69	411	Mix feeding	wet product : Satiety Weight Management Canine / dry product : Satiety Weight Management Dry	2015-03-05	3	2015-04-01	0	0	0	-0.2	3.85714	-0.341131	421.167	-139	66.618	-21.986	-0.3	-1.97368	1.85714	-1.06275
1817320	1501874	Portugal	male	intact	2002-01-28	Medium	14.7	7	11.69	369	Mix feeding	wet product : Satiety Weight Management Canine / dry product : Satiety Weight Management Dry	2015-03-05	4	2015-05-26	0	0	-1	-0.5	11.7143	-0.280809	421.167	-139	66.618	-21.986	-0.3	-1.97368	7.85714	-0.251196
1817320	1501874	Portugal	male	intact	2002-01-28	Medium	14.1	7	11.69	418	Mix feeding	wet product : Satiety Weight Management Canine / dry product : Satiety Weight Management Dry	2015-03-05	5	2015-06-22	1	1	-1	-1.1	15.5714	-0.464751	421.167	-139	66.618	-21.986	-0.6	-3.94737	3.85714	-1.02339
1817474	1491877	USA	male	neutered	2006-11-11	Jack Russell Terrier	7.52971	7	5.76068	262	Dry	Satiety Small Dog	2015-03-05	1	2015-03-05	-1	-1	0	0	0	#N/A	237.667	-49	63.916	-13.178	0	0	0
1817474	1491877	USA	male	neutered	2006-11-11	Jack Russell Terrier	7.30291	7	5.76068	262	Dry	Satiety Small Dog	2015-03-05	2	2015-03-17	-1	-1	0	-0.226799	1.71429	-1.75703	237.667	-49	63.916	-13.178	-0.226799	-3.01205	1.71429	-1.75703
1817474	1491877	USA	male	neutered	2006-11-11	Jack Russell Terrier	7.43899	7	5.76068	238	Dry	Satiety Small Dog	2015-03-05	3	2015-03-31	0	-1	-2	-0.0907194	3.71429	-0.324374	237.667	-49	63.916	-13.178	0.136079	1.80723	2	0.903614
1817474	1491877	USA	male	neutered	2006-11-11	Jack Russell Terrier	7.34827	7	5.76068	213	Dry	Satiety Small Dog	2015-03-05	4	2015-04-23	0	0	0	-0.181439	7	-0.344234	237.667	-49	63.916	-13.178	-0.0907194	-1.20482	3.28571	-0.366684
1817474	1491877	USA	male	neutered	2006-11-11	Jack Russell Terrier	7.30291	7	5.76068	193	Dry	Satiety Small Dog	2015-03-05	5	2015-05-19	0	0	0	-0.226799	10.7143	-0.281124	237.667	-49	63.916	-13.178	-0.0453597	-0.60241	3.71429	-0.162187
1817513	1491877	USA	male	neutered	2012-08-25	Golden Retriever	26.5808	8	19.9583	665	Dry	Satiety Weight Management Dry	2015-03-06	1	2015-03-06	1	1	-1	0	0	#N/A	554.667	-176	58.741	-18.639	0	0	0
1817513	1491877	USA	male	neutered	2012-08-25	Golden Retriever	26.1725	8	19.9583	603	Dry	Satiety Weight Management Dry	2015-03-06	2	2015-03-24	1	1	-2	-0.408237	2.57143	-0.59727	554.667	-176	58.741	-18.639	-0.408237	-1.53584	2.57143	-0.59727
1817513	1491877	USA	male	neutered	2012-08-25	Golden Retriever	26.2179	8	19.9583	541	Dry	Satiety Weight Management Dry	2015-03-06	3	2015-04-06	1	-1	-1	-0.362878	4.42857	-0.308268	554.667	-176	58.741	-18.639	0.0453597	0.170648	1.85714	0.0918876
1817513	1491877	USA	male	neutered	2012-08-25	Golden Retriever	25.6282	8	19.9583	489	Dry	Satiety Weight Management Dry	2015-03-06	4	2015-05-13	1	-1	-1	-0.952554	9.71429	-0.368902	554.667	-176	58.741	-18.639	-0.589676	-2.21843	5.28571	-0.419703
1817513	1491877	USA	male	neutered	2012-08-25	Golden Retriever	24.585	8	19.9583	437	Dry	Satiety Weight Management Dry	2015-03-06	5	2015-05-27	1	1	0	-1.99583	11.7143	-0.640972	554.667	-176	58.741	-18.639	-1.04327	-3.92491	2	-1.96246
1817637	1507153	Germany	female	neutered	2003-11-08	Labrador	39	8	32.5	824	Dry	Satiety Weight Management Dry	2015-04-01	1	2015-04-01	-1	-1	-3	0	0	#N/A	691.5	-210	50.802	-15.428	0	0	0
1817637	1507153	Germany	female	neutered	2003-11-08	Labrador	40.4	8	32.5	749	Dry	Satiety Weight Management Dry	2015-04-01	2	2015-04-13	-1	0	-2	1.4	1.71429	2.09402	691.5	-210	50.802	-15.428	1.4	3.58974	1.71429	2.09402
1817637	1507153	Germany	female	neutered	2003-11-08	Labrador	38.2	8	32.5	674	Dry	Satiety Weight Management Dry	2015-04-01	3	2015-04-27	-1	0	-1	-0.8	3.71429	-0.552268	691.5	-210	50.802	-15.428	-2.2	-5.64103	2	-2.82051
1817637	1507153	Germany	female	neutered	2003-11-08	Labrador	37.5	8	32.5	614	Dry	Satiety Small Dog	2015-04-01	4	2015-05-21	0	1	-2	-1.5	7.14286	-0.538462	691.5	-210	50.802	-15.428	-0.7	-1.79487	3.42857	-0.523504
1817637	1507153	Germany	female	neutered	2003-11-08	Labrador	36.4	8	32.5	554	Dry	Satiety Weight Management Dry	2015-04-01	5	2015-06-12	1	0	-2	-2.6	10.2857	-0.648148	691.5	-210	50.802	-15.428	-1.1	-2.82051	3.14286	-0.897436
1818209	1488111	USA	male	neutered	2014-07-14	others	22.9066	7	19.0874	643	Dry	Satiety Weight Management Dry	2015-03-06	1	2015-03-06	1	1	-2	0	0	#N/A	643	0	70.413	0	0	0	0
1818209	1488111	USA	male	neutered	2014-07-14	others	22.1809	7	19.0874	643	Dry	Satiety Weight Management Dry	2015-03-06	2	2015-03-24	0	1	-1	-0.725755	2.57143	-1.23212	643	0	70.413	0	-0.725755	-3.16832	2.57143	-1.23212
1818209	1488111	USA	male	neutered	2014-07-14	others	21.0469	7	19.0874	643	Dry	Satiety Weight Management Dry	2015-03-06	3	2015-04-22	1	1	0	-1.85975	6.71429	-1.20918	643	0	70.413	0	-1.13399	-4.9505	4.14286	-1.19495
1818209	1488111	USA	male	neutered	2014-07-14	others	19.6408	7	19.0874	643	Dry	Satiety Weight Management Dry	2015-03-06	4	2015-05-29	1	1	0	-3.2659	12	-1.18812	643	0	70.413	0	-1.40615	-6.13861	5.28571	-1.16136
1818209	1488111	USA	male	neutered	2014-07-14	others	19.55	7	19.0874	583	Dry	Satiety Weight Management Dry	2015-03-06	5	2015-06-25	1	1	0	-3.35662	15.8571	-0.924092	643	0	70.413	0	-0.0907194	-0.39604	3.85714	-0.102677
1818283	1504877	USA	female	neutered	2006-01-16	Medium	13.109	8	10.9226	364	Dry	Satiety Weight Management Dry	2015-03-07	1	2015-03-07	0	1	0	0	0	#N/A	353	-33	58.753	-5.492	0	0	0
1818283	1504877	USA	female	neutered	2006-01-16	Medium	12.6554	8	10.9226	364	Dry	Satiety Weight Management Dry	2015-03-07	2	2015-03-20	0	1	0	-0.453597	1.85714	-1.86319	353	-33	58.753	-5.492	-0.453597	-3.46021	1.85714	-1.86319
1818283	1504877	USA	female	neutered	2006-01-16	Medium	12.3832	8	10.9226	364	Dry	Satiety Weight Management Dry	2015-03-07	3	2015-04-04	0	1	0	-0.725755	4	-1.38408	353	-33	58.753	-5.492	-0.272158	-2.07612	2.14286	-0.968858
1818283	1504877	USA	female	neutered	2006-01-16	Medium	12.2471	8	10.9226	331	Dry	Satiety Weight Management Dry	2015-03-07	4	2015-04-30	0	1	0	-0.861834	7.71429	-0.852236	353	-33	58.753	-5.492	-0.136079	-1.03806	3.71429	-0.279478
1818283	1504877	USA	female	neutered	2006-01-16	Medium	12.0657	8	10.9226	298	Dry	Satiety Weight Management Dry	2015-03-07	5	2015-05-30	0	1	0	-1.04327	12	-0.663206	353	-33	58.753	-5.492	-0.181439	-1.38408	4.28571	-0.322953
1818499	767632	Netherlands	female	neutered	2005-02-05	Hollandse Herder	26.5	7	22.08	617	Dry	Satiety Support Dry	2015-03-07	1	2015-03-07	1	0	-3	0	0	#N/A	617	0	60.574	0	0	0	0
1818499	767632	Netherlands	female	neutered	2005-02-05	Hollandse Herder	25.2	7	22.08	617	Dry	Satiety Weight Management Dry	2015-03-07	2	2015-03-21	1	1	-1	-1.3	2	-2.45283	617	0	60.574	0	-1.3	-4.90566	2	-2.45283
1818499	767632	Netherlands	female	neutered	2005-02-05	Hollandse Herder	24.3	7	22.08	617	Dry	Satiety Weight Management Dry	2015-03-07	3	2015-04-11	1	1	0	-2.2	5	-1.66038	617	0	60.574	0	-0.9	-3.39623	3	-1.13208
1818499	767632	Netherlands	female	neutered	2005-02-05	Hollandse Herder	23.4	7	22.08	617	Dry	Satiety Weight Management Dry	2015-03-07	4	2015-05-09	1	1	0	-3.1	9	-1.29979	617	0	60.574	0	-0.9	-3.39623	4	-0.849057
1818499	767632	Netherlands	female	neutered	2005-02-05	Hollandse Herder	22.08	7	22.08	617	Dry	Satiety Weight Management Dry	2015-03-07	5	2015-06-13	1	1	0	-4.42	14	-1.19137	617	0	60.574	0	-1.32	-4.98113	5	-0.996226
1819117	1504394	USA	female	intact	2010-06-30	Labrador Retriever	31.6611	8	24.3536	772	Dry	Satiety Weight Management Dry	2015-03-08	1	2015-03-08	-1	-1	-1	0	0	#N/A	643.667	-205	58.714	-18.7	0	0	0
1819117	1504394	USA	female	intact	2010-06-30	Labrador Retriever	32.1147	8	24.3536	700	Dry	Satiety Weight Management Dry	2015-03-08	2	2015-03-22	-1	0	-1	0.453597	2	0.716332	643.667	-205	58.714	-18.7	0.453597	1.43266	2	0.716332
1819117	1504394	USA	female	intact	2010-06-30	Labrador Retriever	30.7539	8	24.3536	628	Dry	Satiety Weight Management Dry	2015-03-08	3	2015-04-11	0	1	-2	-0.907194	4.85714	-0.589921	643.667	-205	58.714	-18.7	-1.36079	-4.29799	2.85714	-1.5043
1819117	1504394	USA	female	intact	2010-06-30	Labrador Retriever	29.3931	8	24.3536	567	Dry	Satiety Weight Management Dry	2015-03-08	4	2015-05-11	1	1	-2	-2.26799	9.14286	-0.783489	643.667	-205	58.714	-18.7	-1.36079	-4.29799	4.28571	-1.00287
1819117	1504394	USA	female	intact	2010-06-30	Labrador Retriever	28.3952	8	24.3536	507	Dry	Satiety Weight Management Dry	2015-03-08	5	2015-06-18	0	1	0	-3.2659	14.5714	-0.707905	643.667	-205	58.714	-18.7	-0.997913	-3.15186	5.42857	-0.580606
1819182	1257055	Italy	male	intact	2013-01-01	Cane Da Pastore Maremmano-abruzzese	52	7	43.33	1357	Dry	Satiety Weight Management Dry	2015-03-09	1	2015-03-09	-1	0	-2	0	0	#N/A	1357	0	80.35	0	0	0	0
1819182	1257055	Italy	male	intact	2013-01-01	Cane Da Pastore Maremmano-abruzzese	50.3	7	43.33	1357	Dry	Satiety Weight Management Dry	2015-03-09	2	2015-03-24	-1	0	-2	-1.7	2.14286	-1.52564	1357	0	80.35	0	-1.7	-3.26923	2.14286	-1.52564
1819182	1257055	Italy	male	intact	2013-01-01	Cane Da Pastore Maremmano-abruzzese	48.7	7	43.33	1357	Dry	Satiety Weight Management Dry	2015-03-09	3	2015-04-09	0	0	-1	-3.3	4.42857	-1.433	1357	0	80.35	0	-1.6	-3.07692	2.28571	-1.34615
1819182	1257055	Italy	male	intact	2013-01-01	Cane Da Pastore Maremmano-abruzzese	46.3	7	43.33	1357	Dry	Satiety Weight Management Dry	2015-03-09	4	2015-05-08	0	1	0	-5.7	8.57143	-1.27885	1357	0	80.35	0	-2.4	-4.61538	4.14286	-1.11406
1819182	1257055	Italy	male	intact	2013-01-01	Cane Da Pastore Maremmano-abruzzese	43.2	7	43.33	1357	Dry	Satiety Weight Management Dry	2015-03-09	5	2015-07-25	0	1	0	-8.8	19.7143	-0.858417	1357	0	80.35	0	-3.1	-5.96154	11.1429	-0.53501
1819212	767624	Netherlands	male	intact	2015-03-03	Labrador Retriever	32.5	7	27.08	954	Dry	Satiety Support Dry	2015-03-09	1	2015-03-09	1	1	-3	0	0	#N/A	984.333	91	82.919	7.666	0	0	0
1819212	767624	Netherlands	male	intact	2015-03-03	Labrador Retriever	30.9	7	27.08	954	Dry	Satiety Weight Management Dry	2015-03-09	2	2015-03-23	1	1	-3	-1.6	2	-2.46154	984.333	91	82.919	7.666	-1.6	-4.92308	2	-2.46154
1819212	767624	Netherlands	male	intact	2015-03-03	Labrador Retriever	30.4	7	27.08	954	Dry	Satiety Weight Management Dry	2015-03-09	3	2015-04-16	1	1	-2	-2.1	5.42857	-1.19028	984.333	91	82.919	7.666	-0.5	-1.53846	3.42857	-0.448718
1819212	767624	Netherlands	male	intact	2015-03-03	Labrador Retriever	29.1	7	27.08	1045	Dry	Satiety Weight Management Dry	2015-03-09	4	2015-05-06	0	1	-2	-3.4	8.28571	-1.2626	984.333	91	82.919	7.666	-1.3	-4	2.85714	-1.4
1819212	767624	Netherlands	male	intact	2015-03-03	Labrador Retriever	29.1	7	27.08	941	Dry	Satiety Weight Management Dry	2015-03-09	5	2015-05-28	0	1	-2	-3.4	11.4286	-0.915385	984.333	91	82.919	7.666	0	0	3.14286	0
1819329	1501874	Portugal	female	neutered	2010-07-01	MINI	6.1	9	5.08	205	Dry	Satiety Small Dog	2015-03-09	1	2015-03-09	1	1	-2	0	0	#N/A	205	0	60.584	0	0	0	0
1819329	1501874	Portugal	female	neutered	2010-07-01	MINI	5.9	9	5.08	205	Dry	Satiety Small Dog	2015-03-09	2	2015-03-23	0	0	-3	-0.2	2	-1.63934	205	0	60.584	0	-0.2	-3.27869	2	-1.63934
1819329	1501874	Portugal	female	neutered	2010-07-01	MINI	5.7	9	5.08	205	Dry	Satiety Small Dog	2015-03-09	3	2015-04-06	0	0	-3	-0.4	4	-1.63934	205	0	60.584	0	-0.2	-3.27869	2	-1.63934
1819329	1501874	Portugal	female	neutered	2010-07-01	MINI	5.5	9	5.08	205	Dry	Satiety Small Dog	2015-03-09	4	2015-05-05	0	0	-2	-0.6	8.14286	-1.20794	205	0	60.584	0	-0.2	-3.27869	4.14286	-0.791408
1819329	1501874	Portugal	female	neutered	2010-07-01	MINI	5.1	9	5.08	205	Dry	Satiety Small Dog	2015-03-09	5	2015-06-08	0	1	-2	-1	13	-1.26103	205	0	60.584	0	-0.4	-6.55738	4.85714	-1.35005
1820282	1500331	Italy	male	intact	2006-02-14	MINI	8.5	7	7.08	349	Mix feeding	wet product : Satiety Weight Management Canine / dry product : Satiety Small Dog	2015-03-10	1	2015-03-10	0	0	-2	0	0	#N/A	349	0	80.408	0	0	0	0
1820282	1500331	Italy	male	intact	2006-02-14	MINI	8.2	7	7.08	349	Mix feeding	wet product : Satiety Weight Management Canine / dry product : Satiety Small Dog	2015-03-10	2	2015-03-25	0	0	-1	-0.3	2.14286	-1.64706	349	0	80.408	0	-0.3	-3.52941	2.14286	-1.64706
1820282	1500331	Italy	male	intact	2006-02-14	MINI	8	7	7.08	349	Mix feeding	wet product : Satiety Weight Management Canine / dry product : Satiety Small Dog	2015-03-10	3	2015-04-10	1	1	-1	-0.5	4.42857	-1.32827	349	0	80.408	0	-0.2	-2.35294	2.28571	-1.02941
1820282	1500331	Italy	male	intact	2006-02-14	MINI	7.2	7	7.08	349	Mix feeding	wet product : Satiety Weight Management Canine / dry product : Satiety Small Dog	2015-03-10	4	2015-05-10	1	1	-1	-1.3	8.71429	-1.75506	349	0	80.408	0	-0.8	-9.41176	4.28571	-2.19608
1820282	1500331	Italy	male	intact	2006-02-14	MINI	7	7	7.08	349	Dry	Obesity Management Dry	2015-03-10	5	2015-06-09	1	0	-1	-1.5	13	-1.35747	349	0	80.408	0	-0.2	-2.35294	4.28571	-0.54902
1820286	1500331	Italy	female	neutered	2008-03-12	Chihuahua	3.95	7	3.04	140	Mix feeding	wet product : Satiety Weight Management Canine / dry product : Satiety Small Dog	2015-03-10	1	2015-03-10	1	1	-1	0	0	#N/A	140	0	60.81	0	0	0	0
1820286	1500331	Italy	female	neutered	2008-03-12	Chihuahua	3.8	7	3.04	140	Mix feeding	wet product : Satiety Weight Management Canine / dry product : Satiety Small Dog	2015-03-10	2	2015-03-25	0	1	0	-0.15	2.14286	-1.77215	140	0	60.81	0	-0.15	-3.79747	2.14286	-1.77215
1820286	1500331	Italy	female	neutered	2008-03-12	Chihuahua	3.5	7	3.04	140	Mix feeding	wet product : Satiety Weight Management Canine / dry product : Satiety Small Dog	2015-03-10	3	2015-04-10	0	0	0	-0.45	4.42857	-2.57248	140	0	60.81	0	-0.3	-7.59494	2.28571	-3.32278
1820286	1500331	Italy	female	neutered	2008-03-12	Chihuahua	3.2	7	3.04	140	Wet	Satiety Weight Management Canine	2015-03-10	4	2015-05-10	0	1	0	-0.75	8.71429	-2.17888	140	0	60.81	0	-0.3	-7.59494	4.28571	-1.77215
1820286	1500331	Italy	female	neutered	2008-03-12	Chihuahua	3	7	3.04	140	Dry	Obesity Management Dry	2015-03-10	5	2015-06-09	0	1	0	-0.95	13	-1.85005	140	0	60.81	0	-0.2	-5.06329	4.28571	-1.18143
1820323	1213138	Italy	female	neutered	2012-03-02	Staffordshire Bull Terrier	20	8	16.67	500	Dry	Satiety Weight Management Dry	2015-03-10	1	2015-03-10	0	1	-2	0	0	#N/A	500	0	60.606	0	0	0	0
1820323	1213138	Italy	female	neutered	2012-03-02	Staffordshire Bull Terrier	19.4	8	16.67	500	Dry	Satiety Weight Management Dry	2015-03-10	2	2015-03-24	0	0	0	-0.6	2	-1.5	500	0	60.606	0	-0.6	-3	2	-1.5
1820323	1213138	Italy	female	neutered	2012-03-02	Staffordshire Bull Terrier	18.6	8	16.67	500	Dry	Satiety Weight Management Dry	2015-03-10	3	2015-04-07	1	1	0	-1.4	4	-1.75	500	0	60.606	0	-0.8	-4	2	-2
1820323	1213138	Italy	female	neutered	2012-03-02	Staffordshire Bull Terrier	17.8	8	16.67	500	Dry	Satiety Weight Management Dry	2015-03-10	4	2015-05-05	0	0	0	-2.2	8	-1.375	500	0	60.606	0	-0.8	-4	4	-1
1820323	1213138	Italy	female	neutered	2012-03-02	Staffordshire Bull Terrier	16.5	8	16.67	500	Dry	Satiety Weight Management Dry	2015-03-10	5	2015-06-09	1	1	-1	-3.5	13	-1.34615	500	0	60.606	0	-1.3	-6.5	5	-1.3
1820619	1510444	Germany	female	neutered	2005-07-25	Medium	21.5	7	15.36	470	Mix feeding	wet product : Satiety Weight Management Canine / dry product : Satiety Weight Management Dry	2015-03-16	1	2015-03-16	-1	-1	-2	0	0	#N/A	512.5	51	66.054	6.573	0	0	0
1820619	1510444	Germany	female	neutered	2005-07-25	Medium	19.9	7	15.36	521	Mix feeding	wet product : Satiety Weight Management Canine / dry product : Satiety Weight Management Dry	2015-03-16	2	2015-03-30	0	0	0	-1.6	2	-3.72093	512.5	51	66.054	6.573	-1.6	-7.44186	2	-3.72093
1820619	1510444	Germany	female	neutered	2005-07-25	Medium	19.1	7	15.36	521	Mix feeding	wet product : Satiety Weight Management Canine / dry product : Satiety Weight Management Dry	2015-03-16	3	2015-04-13	0	0	0	-2.4	4	-2.7907	512.5	51	66.054	6.573	-0.8	-3.72093	2	-1.86047
1820619	1510444	Germany	female	neutered	2005-07-25	Medium	18	7	15.36	521	Mix feeding	wet product : Satiety Weight Management Canine / dry product : Satiety Small Dog	2015-03-16	4	2015-05-11	0	0	0	-3.5	8	-2.03488	512.5	51	66.054	6.573	-1.1	-5.11628	4	-1.27907
1820619	1510444	Germany	female	neutered	2005-07-25	Medium	17.3	7	15.36	521	Mix feeding	wet product : Satiety Weight Management Canine / dry product : Satiety Weight Management Dry	2015-03-16	5	2015-06-08	1	0	0	-4.2	12	-1.62791	512.5	51	66.054	6.573	-0.7	-3.25581	4	-0.813953
1820649	1510442	Portugal	male	intact	2002-03-03	Medium	14.55	8	11.19	492	Dry	Satiety Weight Management Dry	2015-03-10	1	2015-03-10	0	0	0	0	0	#N/A	523.333	47	85.537	7.682	0	0	0
1820649	1510442	Portugal	male	intact	2002-03-03	Medium	14.1	8	11.19	492	Dry	Satiety Weight Management Dry	2015-03-10	2	2015-03-24	-1	1	0	-0.45	2	-1.54639	523.333	47	85.537	7.682	-0.45	-3.09278	2	-1.54639
1820649	1510442	Portugal	male	intact	2002-03-03	Medium	12.6	8	11.19	539	Dry	Satiety Weight Management Dry	2015-03-10	3	2015-04-08	0	1	0	-1.95	4.14286	-3.23498	523.333	47	85.537	7.682	-1.5	-10.3093	2.14286	-4.811
1820649	1510442	Portugal	male	intact	2002-03-03	Medium	12.95	8	11.19	539	Dry	Satiety Weight Management Dry	2015-03-10	4	2015-04-21	-1	0	0	-1.6	6	-1.83276	523.333	47	85.537	7.682	0.35	2.4055	1.85714	1.29527
1820649	1510442	Portugal	male	intact	2002-03-03	Medium	11.7	8	11.19	539	Dry	Satiety Weight Management Dry	2015-03-10	5	2015-05-04	0	1	0	-2.85	7.85714	-2.49297	523.333	47	85.537	7.682	-1.25	-8.59107	1.85714	-4.62596
1820652	1510432	Germany	female	neutered	2010-03-10	Rottweiler	45.5	9	32.5	824	Dry	Satiety Weight Management Dry	2015-03-10	1	2015-03-10	-1	0	-2	0	0	#N/A	799	-75	58.699	-5.51	0	0	0
1820652	1510432	Germany	female	neutered	2010-03-10	Rottweiler	44.3	9	32.5	824	Dry	Satiety Weight Management Dry	2015-03-10	2	2015-03-24	-1	0	-1	-1.2	2	-1.31868	799	-75	58.699	-5.51	-1.2	-2.63736	2	-1.31868
1820652	1510432	Germany	female	neutered	2010-03-10	Rottweiler	43.1	9	32.5	824	Dry	Satiety Weight Management Dry	2015-03-10	3	2015-04-13	0	0	-1	-2.4	4.85714	-1.08597	799	-75	58.699	-5.51	-1.2	-2.63736	2.85714	-0.923077
1820652	1510432	Germany	female	neutered	2010-03-10	Rottweiler	42.7	9	32.5	749	Dry	Satiety Weight Management Dry	2015-03-10	4	2015-05-05	-1	0	-1	-2.8	8	-0.769231	799	-75	58.699	-5.51	-0.4	-0.879121	3.14286	-0.27972
1820652	1510432	Germany	female	neutered	2010-03-10	Rottweiler	41.9	9	32.5	674	Dry	Satiety Weight Management Dry	2015-03-10	5	2015-06-08	-1	0	-2	-3.6	12.8571	-0.615385	799	-75	58.699	-5.51	-0.8	-1.75824	4.85714	-0.361991
1820658	1510432	Germany	female	neutered	2003-03-10	Medium	22.4	7	18.67	544	Dry	Satiety Weight Management Dry	2015-03-11	1	2015-03-11	0	0	-1	0	0	#N/A	494.333	-99	55.038	-11.022	0	0	0
1820658	1510432	Germany	female	neutered	2003-03-10	Medium	21.7	7	18.67	544	Dry	Satiety Weight Management Dry	2015-03-11	2	2015-03-23	0	0	0	-0.7	1.71429	-1.82292	494.333	-99	55.038	-11.022	-0.7	-3.125	1.71429	-1.82292
1820658	1510432	Germany	female	neutered	2003-03-10	Medium	21.4	7	18.67	494	Dry	Satiety Weight Management Dry	2015-03-11	3	2015-04-13	0	0	-2	-1	4.71429	-0.94697	494.333	-99	55.038	-11.022	-0.3	-1.33929	3	-0.446429
1820658	1510432	Germany	female	neutered	2003-03-10	Medium	20.8	7	18.67	445	Dry	Satiety Weight Management Dry	2015-03-11	4	2015-05-05	1	1	-1	-1.6	7.85714	-0.909091	494.333	-99	55.038	-11.022	-0.6	-2.67857	3.14286	-0.852273
1820658	1510432	Germany	female	neutered	2003-03-10	Medium	19.5	7	18.67	406	Dry	Satiety Weight Management Dry	2015-03-11	5	2015-07-23	0	1	-1	-2.9	19.1429	-0.676306	494.333	-99	55.038	-11.022	-1.3	-5.80357	11.2857	-0.514241
1820704	1486088	USA	female	intact	2008-12-30	Chihuahua	6.16892	7	4.74462	227	Dry	Satiety Weight Management Dry	2015-03-10	1	2015-03-10	0	0	-1	0	0	#N/A	189.167	-60	58.843	-18.664	0	0	0
1820704	1486088	USA	female	intact	2008-12-30	Chihuahua	6.5318	7	4.74462	206	Dry	Satiety Weight Management Dry	2015-03-10	2	2015-04-14	0	0	-1	0.362878	5	1.17647	189.167	-60	58.843	-18.664	0.362878	5.88235	5	1.17647
1820704	1486088	USA	female	intact	2008-12-30	Chihuahua	5.66996	7	4.74462	184	Dry	Satiety Weight Management Dry	2015-03-10	3	2015-05-12	1	1	0	-0.498957	9	-0.898693	189.167	-60	58.843	-18.664	-0.861834	-13.9706	4	-3.49265
1820704	1486088	USA	female	intact	2008-12-30	Chihuahua	6.35036	7	4.74462	167	Dry	Satiety Weight Management Dry	2015-03-10	4	2015-06-16	0	0	0	0.181439	14	0.210084	189.167	-60	58.843	-18.664	0.680396	11.0294	5	2.20588
1820704	1486088	USA	female	intact	2008-12-30	Chihuahua	6.16892	7	4.74462	149	Dry	Satiety Weight Management Dry	2015-03-10	5	2015-07-14	0	1	-2	0	18	0	189.167	-60	58.843	-18.664	-0.181439	-2.94118	4	-0.735294
1820934	1510426	Germany	female	neutered	2009-10-10	Golden Retriever	39.6	7	30.46	785	Mix feeding	wet product : Satiety Weight Management Canine / dry product : Satiety Weight Management Dry	2015-03-11	1	2015-03-11	0	0	0	0	0	#N/A	761.333	-71	58.719	-5.476	0	0	0
1820934	1510426	Germany	female	neutered	2009-10-10	Golden Retriever	#N/A	7	30.46	785	Mix feeding	wet product : Satiety Weight Management Canine / dry product : Satiety Weight Management Dry	2015-03-11	2	2015-03-24	0	0	-3	#N/A	1.85714	#N/A	761.333	-71	58.719	-5.476	#N/A	#N/A	1.85714
1820934	1510426	Germany	female	neutered	2009-10-10	Golden Retriever	36.2	7	30.46	785	Mix feeding	wet product : Satiety Weight Management Canine / dry product : Satiety Weight Management Dry	2015-03-11	3	2015-04-30	0	0	-2	-3.4	7.14286	-1.20202	761.333	-71	58.719	-5.476	#N/A	#N/A	5.28571
1820934	1510426	Germany	female	neutered	2009-10-10	Golden Retriever	35	7	30.46	714	Dry	Satiety Weight Management Dry	2015-03-11	4	2015-06-25	0	0	0	-4.6	15.1429	-0.767105	761.333	-71	58.719	-5.476	-1.2	-3.0303	8	-0.378788
1820934	1510426	Germany	female	neutered	2009-10-10	Golden Retriever	34	7	30.46	714	Dry	Satiety Weight Management Dry	2015-03-11	5	2015-07-09	0	0	0	-5.6	17.1429	-0.824916	761.333	-71	58.719	-5.476	-1	-2.52525	2	-1.26263
1821194	1508565	Slovakia	female	intact	2010-03-11	Chihuahua	3	7	2.5	140	Mix feeding	wet product : Satiety Weight Management Canine / dry product : Satiety Small Dog	2015-03-11	1	2015-03-11	-1	-1	-2	0	0	#N/A	161.667	29	81.314	14.586	0	0	0
1821194	1508565	Slovakia	female	intact	2010-03-11	Chihuahua	2.8	7	2.5	154	Mix feeding	wet product : Satiety Weight Management Canine / dry product : Satiety Small Dog	2015-03-11	2	2015-03-25	0	0	0	-0.2	2	-3.33333	161.667	29	81.314	14.586	-0.2	-6.66667	2	-3.33333
1821194	1508565	Slovakia	female	intact	2010-03-11	Chihuahua	2.6	7	2.5	169	Mix feeding	wet product : Satiety Weight Management Canine / dry product : Satiety Small Dog	2015-03-11	3	2015-04-10	0	0	-1	-0.4	4.28571	-3.11111	161.667	29	81.314	14.586	-0.2	-6.66667	2.28571	-2.91667
1821194	1508565	Slovakia	female	intact	2010-03-11	Chihuahua	2.6	7	2.5	169	Dry	Satiety Small Dog	2015-03-11	4	2015-05-11	1	1	-1	-0.4	8.71429	-1.53005	161.667	29	81.314	14.586	0	0	4.42857	0
1821194	1508565	Slovakia	female	intact	2010-03-11	Chihuahua	2.5	7	2.5	169	Dry	Satiety Small Dog	2015-03-11	5	2015-06-12	1	1	0	-0.5	13.2857	-1.25448	161.667	29	81.314	14.586	-0.1	-3.33333	4.57143	-0.729167
1821389	1510442	Portugal	female	neutered	2010-03-04	Portuguese Sheepdog	38.48	7	32.07	816	Dry	Satiety Weight Management Dry	2015-03-11	1	2015-03-11	-1	-1	0	0	0	#N/A	685	-208	50.83	-15.434	0	0	0
1821389	1510442	Portugal	female	neutered	2010-03-04	Portuguese Sheepdog	38.1	7	32.07	742	Dry	Satiety Weight Management Dry	2015-03-11	2	2015-03-23	-1	-1	-3	-0.38	1.71429	-0.576057	685	-208	50.83	-15.434	-0.38	-0.987526	1.71429	-0.576057
1821389	1510442	Portugal	female	neutered	2010-03-04	Portuguese Sheepdog	37.5	7	32.07	668	Dry	Satiety Weight Management Dry	2015-03-11	3	2015-04-08	-1	0	-3	-0.98	4	-0.636694	685	-208	50.83	-15.434	-0.6	-1.55925	2.28571	-0.682173
1821389	1510442	Portugal	female	neutered	2010-03-04	Portuguese Sheepdog	37	7	32.07	608	Dry	Satiety Weight Management Dry	2015-03-11	4	2015-05-22	-1	0	-3	-1.48	10.2857	-0.373932	685	-208	50.83	-15.434	-0.5	-1.29938	6.28571	-0.206719
1821389	1510442	Portugal	female	neutered	2010-03-04	Portuguese Sheepdog	37.2	7	32.07	549	Dry	Satiety Weight Management Dry	2015-03-11	5	2015-06-25	-1	0	-3	-1.28	15.1429	-0.219668	685	-208	50.83	-15.434	0.2	0.519751	4.85714	0.107007
1821396	1232841	Italy	female	neutered	2011-12-05	Carlino	10	7	8.33	297	Dry	Satiety Small Dog	2015-04-11	1	2015-04-11	0	0	-2	0	0	#N/A	288	-27	58.737	-5.507	0	0	0
1821396	1232841	Italy	female	neutered	2011-12-05	Carlino	9.2	7	8.33	297	Dry	Satiety Small Dog	2015-04-11	2	2015-05-04	0	0	0	-0.8	3.28571	-2.43478	288	-27	58.737	-5.507	-0.8	-8	3.28571	-2.43478
1821396	1232841	Italy	female	neutered	2011-12-05	Carlino	9.4	7	8.33	297	Dry	Satiety Small Dog	2015-04-11	3	2015-05-14	0	1	-1	-0.6	4.71429	-1.27273	288	-27	58.737	-5.507	0.2	2	1.42857	1.4
1821396	1232841	Italy	female	neutered	2011-12-05	Carlino	9.1	7	8.33	270	Dry	Satiety Small Dog	2015-04-11	4	2015-06-16	0	0	-1	-0.9	9.42857	-0.954545	288	-27	58.737	-5.507	-0.3	-3	4.71429	-0.636364
1821396	1232841	Italy	female	neutered	2011-12-05	Carlino	8.7	7	8.33	270	Dry	Satiety Small Dog	2015-04-11	5	2015-07-09	0	1	-1	-1.3	12.7143	-1.02247	288	-27	58.737	-5.507	-0.4	-4	3.28571	-1.21739
1821437	1429140	Spain	female	neutered	2005-09-15	Schnauzer	10.5	7	8.08	290	Dry	Satiety Small Dog	2015-03-11	1	2015-03-11	1	1	-1	0	0	#N/A	290	0	60.512	0	0	0	0
1821437	1429140	Spain	female	neutered	2005-09-15	Schnauzer	10.15	7	8.08	290	Dry	Satiety Small Dog	2015-03-11	2	2015-03-25	1	1	-1	-0.35	2	-1.66667	290	0	60.512	0	-0.35	-3.33333	2	-1.66667
1821437	1429140	Spain	female	neutered	2005-09-15	Schnauzer	9.73	7	8.08	290	Dry	Satiety Small Dog	2015-03-11	3	2015-04-22	1	1	0	-0.77	6	-1.22222	290	0	60.512	0	-0.42	-4	4	-1
1821437	1429140	Spain	female	neutered	2005-09-15	Schnauzer	9.55	7	8.08	290	Dry	Satiety Small Dog	2015-03-11	4	2015-05-11	1	0	-1	-0.95	8.71429	-1.03825	290	0	60.512	0	-0.18	-1.71429	2.71429	-0.631579
1821437	1429140	Spain	female	neutered	2005-09-15	Schnauzer	9.2	7	8.08	290	Dry	Satiety Small Dog	2015-03-11	5	2015-05-27	1	1	-1	-1.3	11	-1.12554	290	0	60.512	0	-0.35	-3.33333	2.28571	-1.45833
1821455	1502313	USA	female	neutered	2009-03-11	Siberian Husky	37.83	7	31.525	805	Dry	Satiety Weight Management Dry	2015-03-11	1	2015-03-11	-1	0	-1	0	0	#N/A	676.167	-204	50.823	-15.333	0	0	0
1821455	1502313	USA	female	neutered	2009-03-11	Siberian Husky	38.1022	7	31.525	732	Dry	Satiety Weight Management Dry	2015-03-11	2	2015-03-25	0	0	-1	0.272158	2	0.359712	676.167	-204	50.823	-15.333	0.272158	0.719424	2	0.359712
1821455	1502313	USA	female	neutered	2009-03-11	Siberian Husky	36.8321	7	31.525	659	Dry	Satiety Weight Management Dry	2015-03-11	3	2015-04-08	0	0	0	-0.997913	4	-0.659472	676.167	-204	50.823	-15.333	-1.27007	-3.35731	2	-1.67866
1821455	1502313	USA	female	neutered	2009-03-11	Siberian Husky	35.9249	7	31.525	601	Dry	Satiety Weight Management Dry	2015-03-11	4	2015-05-06	0	0	-1	-1.90511	8	-0.629496	676.167	-204	50.823	-15.333	-0.907194	-2.39808	4	-0.59952
1821455	1502313	USA	female	neutered	2009-03-11	Siberian Husky	34.927	7	31.525	542	Dry	Satiety Weight Management Dry	2015-03-11	5	2015-06-03	0	-1	-1	-2.90302	12	-0.639488	676.167	-204	50.823	-15.333	-0.997913	-2.63789	4	-0.659472
1821464	1502313	USA	female	neutered	2009-03-11	Yorkshire Terrier	6.71324	7	5.16193	208	Dry	Satiety Small Dog	2015-03-11	1	2015-03-11	0	0	-3	0	0	#N/A	192.167	-19	56.114	-5.548	0	0	0
1821464	1502313	USA	female	neutered	2009-03-11	Yorkshire Terrier	6.57716	7	5.16193	189	Dry	Satiety Small Dog	2015-03-11	2	2015-03-26	-1	0	-3	-0.136079	2.14286	-0.945946	192.167	-19	56.114	-5.548	-0.136079	-2.02703	2.14286	-0.945946
1821464	1502313	USA	female	neutered	2009-03-11	Yorkshire Terrier	6.12356	7	5.16193	189	Dry	Satiety Small Dog	2015-03-11	3	2015-04-09	0	0	-3	-0.589676	4.14286	-2.12022	192.167	-19	56.114	-5.548	-0.453597	-6.75676	2	-3.37838
1821464	1502313	USA	female	neutered	2009-03-11	Yorkshire Terrier	5.66996	7	5.16193	189	Dry	Satiety Small Dog	2015-03-11	4	2015-05-07	0	0	-2	-1.04327	8.14286	-1.90849	192.167	-19	56.114	-5.548	-0.453597	-6.75676	4	-1.68919
1821464	1502313	USA	female	neutered	2009-03-11	Yorkshire Terrier	5.35244	7	5.16193	189	Dry	Satiety Small Dog	2015-03-11	5	2015-06-04	0	0	-2	-1.36079	12.1429	-1.66932	192.167	-19	56.114	-5.548	-0.317518	-4.72973	4	-1.18243
1821473	1504394	USA	male	neutered	2010-06-20	Border Collie	32.4775	7	27.0661	836	Dry	Satiety Weight Management Dry	2015-03-11	1	2015-03-11	0	1	0	0	0	#N/A	696.667	-222	58.709	-18.708	0	0	0
1821473	1504394	USA	male	neutered	2010-06-20	Border Collie	32.0239	7	27.0661	758	Mix feeding	wet product : Satiety Weight Management Canine / dry product : Satiety Weight Management Dry	2015-03-11	2	2015-03-25	0	1	0	-0.453597	2	-0.698324	696.667	-222	58.709	-18.708	-0.453597	-1.39665	2	-0.698324
1821473	1504394	USA	male	neutered	2010-06-20	Border Collie	32.4775	7	27.0661	679	Mix feeding	wet product : Satiety Weight Management Canine / dry product : Satiety Weight Management Dry	2015-03-11	3	2015-04-08	0	1	0	0	4	0	696.667	-222	58.709	-18.708	0.453597	1.39665	2	0.698324
1821473	1504394	USA	male	neutered	2010-06-20	Border Collie	32.0239	7	27.0661	614	Mix feeding	wet product : Satiety Weight Management Canine / dry product : Satiety Weight Management Dry	2015-03-11	4	2015-05-06	-1	1	0	-0.453597	8	-0.174581	696.667	-222	58.709	-18.708	-0.453597	-1.39665	4	-0.349162
1821473	1504394	USA	male	neutered	2010-06-20	Border Collie	31.3889	7	27.0661	549	Mix feeding	wet product : Satiety Weight Management Canine / dry product : Satiety Weight Management Dry	2015-03-11	5	2015-06-03	0	1	0	-1.08863	12	-0.27933	696.667	-222	58.709	-18.708	-0.635036	-1.95531	4	-0.488827
1821493	1508576	Portugal	female	neutered	2004-06-04	X-SMALL	7.4	8	6.9	258	Mix feeding	wet product : Satiety Weight Management Canine / dry product : Satiety Weight Management Dry	2015-03-11	1	2015-03-11	0	0	-3	0	0	#N/A	216.833	-65	50.932	-15.268	0	0	0
1821493	1508576	Portugal	female	neutered	2004-06-04	X-SMALL	7.3	8	6.9	235	Mix feeding	wet product : Satiety Weight Management Canine / dry product : Satiety Weight Management Dry	2015-03-11	2	2015-03-25	0	0	-3	-0.1	2	-0.675676	216.833	-65	50.932	-15.268	-0.1	-1.35135	2	-0.675676
1821493	1508576	Portugal	female	neutered	2004-06-04	X-SMALL	7.3	8	6.9	211	Dry	Satiety Weight Management Dry	2015-03-11	3	2015-05-05	0	0	-3	-0.1	7.85714	-0.17199	216.833	-65	50.932	-15.268	0	0	5.85714	0
1821493	1508576	Portugal	female	neutered	2004-06-04	X-SMALL	7.25	8	6.9	193	Dry	Satiety Weight Management Dry	2015-03-11	4	2015-06-03	0	0	-1	-0.15	12	-0.168919	216.833	-65	50.932	-15.268	-0.05	-0.675676	4.14286	-0.163094
1821493	1508576	Portugal	female	neutered	2004-06-04	X-SMALL	7.15	8	6.9	193	Dry	Satiety Weight Management Dry	2015-03-11	5	2015-06-25	0	0	-1	-0.25	15.1429	-0.2231	216.833	-65	50.932	-15.268	-0.1	-1.35135	3.14286	-0.429975
1821559	1507576	Germany	male	neutered	2006-03-06	Medium	29	9	24.17	768	Dry	Satiety Weight Management Dry	2015-03-12	1	2015-03-12	0	0	-3	0	0	#N/A	640	-204	58.711	-18.714	0	0	0
1821559	1507576	Germany	male	neutered	2006-03-06	Medium	28	9	24.17	696	Dry	Satiety Weight Management Dry	2015-03-12	2	2015-04-07	-1	0	-3	-1	3.71429	-0.928382	640	-204	58.711	-18.714	-1	-3.44828	3.71429	-0.928382
1821559	1507576	Germany	male	neutered	2006-03-06	Medium	27.2	9	24.17	624	Dry	Satiety Weight Management Dry	2015-03-12	3	2015-05-04	0	0	-2	-1.8	7.57143	-0.819779	640	-204	58.711	-18.714	-0.8	-2.75862	3.85714	-0.715198
1821559	1507576	Germany	male	neutered	2006-03-06	Medium	26.1	9	24.17	564	Dry	Satiety Weight Management Dry	2015-03-12	4	2015-05-28	0	0	-2	-2.9	11	-0.909091	640	-204	58.711	-18.714	-1.1	-3.7931	3.42857	-1.10632
1821559	1507576	Germany	male	neutered	2006-03-06	Medium	25.8	9	24.17	504	Dry	Satiety Weight Management Dry	2015-03-12	5	2015-07-27	0	0	-2	-3.2	19.5714	-0.563806	640	-204	58.711	-18.714	-0.3	-1.03448	8.57143	-0.12069
1821673	574512	Norway	female	intact	2011-03-16	Border Collie	27.5	7	24	764	Dry	Satiety Weight Management Dry	2015-03-12	1	2015-03-12	0	0	0	0	0	#N/A	764	0	70.459	0	0	0	0
1821673	574512	Norway	female	intact	2011-03-16	Border Collie	25.9	7	24	764	Dry	Satiety Weight Management Dry	2015-03-12	2	2015-03-26	0	0	-1	-1.6	2	-2.90909	764	0	70.459	0	-1.6	-5.81818	2	-2.90909
1821673	574512	Norway	female	intact	2011-03-16	Border Collie	25.7	7	24	764	Dry	Satiety Weight Management Dry	2015-03-12	3	2015-04-09	1	1	0	-1.8	4	-1.63636	764	0	70.459	0	-0.2	-0.727273	2	-0.363636
1821673	574512	Norway	female	intact	2011-03-16	Border Collie	23.7	7	24	764	Dry	Satiety Weight Management Dry	2015-03-12	4	2015-05-13	1	1	-1	-3.8	8.85714	-1.56012	764	0	70.459	0	-2	-7.27273	4.85714	-1.49733
1821673	574512	Norway	female	intact	2011-03-16	Border Collie	23.6	7	24	764	Dry	Satiety Weight Management Dry	2015-03-12	5	2015-06-10	1	1	0	-3.9	12.8571	-1.10303	764	0	70.459	0	-0.1	-0.363636	4	-0.0909091
1821689	1493721	Italy	male	intact	2010-06-12	Carlino	11	9	8.46	399	Dry	Satiety Weight Management Dry	2015-05-05	1	2015-05-05	0	0	-2	0	0	#N/A	399	0	80.435	0	0	0	0
1821689	1493721	Italy	male	intact	2010-06-12	Carlino	10.55	9	8.46	399	Dry	Satiety Weight Management Dry	2015-05-05	2	2015-05-21	0	0	-1	-0.45	2.28571	-1.78977	399	0	80.435	0	-0.45	-4.09091	2.28571	-1.78977
1821689	1493721	Italy	male	intact	2010-06-12	Carlino	10.2	9	8.46	399	Dry	Satiety Weight Management Dry	2015-05-05	3	2015-06-04	1	0	-1	-0.8	4.28571	-1.69697	399	0	80.435	0	-0.35	-3.18182	2	-1.59091
1821689	1493721	Italy	male	intact	2010-06-12	Carlino	9.4	9	8.46	399	Dry	Satiety Weight Management Dry	2015-05-05	4	2015-07-20	1	1	-1	-1.6	10.8571	-1.33971	399	0	80.435	0	-0.8	-7.27273	6.57143	-1.10672
1821689	1493721	Italy	male	intact	2010-06-12	Carlino	8.8	9	8.46	399	Dry	Satiety Weight Management Dry	2015-05-05	5	2015-08-24	1	1	-1	-2.2	15.8571	-1.26126	399	0	80.435	0	-0.6	-5.45455	5	-1.09091
1821712	1072574	Denmark	male	neutered	2011-12-26	Golden Retriever	38.2	8	31.83	944	Dry	Satiety Weight Management - overvÇÝgtsdiÇÝt	2015-03-12	1	2015-03-12	0	1	0	0	0	#N/A	944	0	70.444	0	0	0	0
1821712	1072574	Denmark	male	neutered	2011-12-26	Golden Retriever	36.8	8	31.83	944	Dry	Satiety Weight Management - overvÇÝgtsdiÇÝt	2015-03-12	2	2015-03-26	0	0	0	-1.4	2	-1.83246	944	0	70.444	0	-1.4	-3.66492	2	-1.83246
1821712	1072574	Denmark	male	neutered	2011-12-26	Golden Retriever	36.05	8	31.83	944	Dry	Satiety Weight Management - overvÇÝgtsdiÇÝt	2015-03-12	3	2015-04-09	0	0	0	-2.15	4	-1.40707	944	0	70.444	0	-0.75	-1.96335	2	-0.981675
1821712	1072574	Denmark	male	neutered	2011-12-26	Golden Retriever	35	8	31.83	944	Dry	Satiety Weight Management - overvÇÝgtsdiÇÝt	2015-03-12	4	2015-05-07	0	0	0	-3.2	8	-1.04712	944	0	70.444	0	-1.05	-2.74869	4	-0.687173
1821712	1072574	Denmark	male	neutered	2011-12-26	Golden Retriever	34.1	8	31.83	900	Dry	Satiety Weight Management - overvÇÝgtsdiÇÝt	2015-03-12	5	2015-06-01	0	0	-1	-4.1	11.5714	-0.927542	944	0	70.444	0	-0.9	-2.35602	3.57143	-0.659686
1821853	1510420	Germany	male	neutered	2009-12-04	Chihuahua	5.7	8	4.07	202	Dry	Satiety Small Dog	2015-03-12	1	2015-03-12	-1	0	0	0	0	#N/A	168.5	-53	58.804	-18.496	0	0	0
1821853	1510420	Germany	male	neutered	2009-12-04	Chihuahua	5.6	8	4.07	183	Dry	Satiety Small Dog	2015-03-12	2	2015-03-31	0	0	-1	-0.1	2.71429	-0.646353	168.5	-53	58.804	-18.496	-0.1	-1.75439	2.71429	-0.646353
1821853	1510420	Germany	male	neutered	2009-12-04	Chihuahua	5.4	8	4.07	164	Dry	Satiety Small Dog	2015-03-12	3	2015-04-28	0	0	-2	-0.3	6.71429	-0.783875	168.5	-53	58.804	-18.496	-0.2	-3.50877	4	-0.877193
1821853	1510420	Germany	male	neutered	2009-12-04	Chihuahua	5.3	8	4.07	149	Dry	Satiety Small Dog	2015-03-12	4	2015-05-22	0	0	-2	-0.4	10.1429	-0.691871	168.5	-53	58.804	-18.496	-0.1	-1.75439	3.42857	-0.511696
1821853	1510420	Germany	male	neutered	2009-12-04	Chihuahua	5.2	8	4.07	136	Dry	Satiety Small Dog	2015-03-12	5	2015-06-01	0	0	-1	-0.5	11.5714	-0.758068	168.5	-53	58.804	-18.496	-0.1	-1.75439	1.42857	-1.22807
1821963	1510440	Germany	female	neutered	2009-05-28	Medium	21.9	8	16.85	504	Dry	Satiety Weight Management Dry	2015-03-16	1	2015-03-16	1	0	-3	0	0	#N/A	500.5	-19	60.18	-2.285	0	0	0
1821963	1510440	Germany	female	neutered	2009-05-28	Medium	20.5	8	16.85	559	Dry	Satiety Weight Management Dry	2015-03-16	2	2015-03-19	0	0	-3	-1.4	0.428571	-14.9163	500.5	-19	60.18	-2.285	-1.4	-6.39269	0.428571	#N/A
1821963	1510440	Germany	female	neutered	2009-05-28	Medium	19.5	8	16.85	485	Dry	Satiety Weight Management Dry	2015-03-16	3	2015-04-23	0	0	-3	-2.4	5.42857	-2.01875	500.5	-19	60.18	-2.285	-1	-4.56621	5	-0.913242
1821963	1510440	Germany	female	neutered	2009-05-28	Medium	18	8	16.85	485	Dry	Satiety Weight Management Dry	2015-03-16	4	2015-05-28	0	1	-2	-3.9	10.4286	-1.70764	500.5	-19	60.18	-2.285	-1.5	-6.84932	5	-1.36986
1821963	1510440	Germany	female	neutered	2009-05-28	Medium	17.3	8	16.85	485	Dry	Satiety Weight Management Dry	2015-03-16	5	2015-07-13	0	1	-1	-4.6	17	-1.23556	500.5	-19	60.18	-2.285	-0.7	-3.19635	6.57143	-0.486401
1822121	1499567	Hungary	male	neutered	2010-10-24	Labrador Retriever	66.5	8	47.5	1274	Dry	Satiety Weight Management Dry	2015-03-12	1	2015-03-12	0	0	-2	0	0	#N/A	1234.33	-119	68.22	-6.577	0	0	0
1822121	1499567	Hungary	male	neutered	2010-10-24	Labrador Retriever	63.4	8	47.5	1274	Dry	Satiety Weight Management Dry	2015-03-12	2	2015-03-28	0	0	-1	-3.1	2.28571	-2.03947	1234.33	-119	68.22	-6.577	-3.1	-4.66165	2.28571	-2.03947
1822121	1499567	Hungary	male	neutered	2010-10-24	Labrador Retriever	63.5	8	47.5	1274	Dry	Satiety Weight Management Dry	2015-03-12	3	2015-04-11	0	0	-1	-3	4.28571	-1.05263	1234.33	-119	68.22	-6.577	0.1	0.150376	2	0.075188
1822121	1499567	Hungary	male	neutered	2010-10-24	Labrador Retriever	62.3	8	47.5	1155	Dry	Satiety Weight Management Dry	2015-03-12	4	2015-05-09	0	0	-1	-4.2	8.28571	-0.76225	1234.33	-119	68.22	-6.577	-1.2	-1.80451	4	-0.451128
1822121	1499567	Hungary	male	neutered	2010-10-24	Labrador Retriever	62.3	8	47.5	1035	Dry	Satiety Weight Management Dry	2015-03-12	5	2015-06-13	0	0	-1	-4.2	13.2857	-0.475382	1234.33	-119	68.22	-6.577	0	0	5	0
1822193	1507104	USA	female	neutered	2012-03-06	Beagle	14.0615	9	11.7164	384	Dry	Satiety Small Dog	2015-03-12	1	2015-03-12	0	0	-2	0	0	#N/A	349	-70	55.11	-11.054	0	0	0
1822193	1507104	USA	female	neutered	2012-03-06	Beagle	13.7893	9	11.7164	384	Dry	Satiety Small Dog	2015-03-12	2	2015-03-17	0	0	-2	-0.272158	0.714286	-2.70968	349	-70	55.11	-11.054	-0.272158	-1.93548	0.714286	-2.70968
1822193	1507104	USA	female	neutered	2012-03-06	Beagle	13.7893	9	11.7164	349	Dry	Satiety Small Dog	2015-03-12	3	2015-04-06	0	0	-1	-0.272158	3.57143	-0.541935	349	-70	55.11	-11.054	0	0	2.85714	0
1822193	1507104	USA	female	neutered	2012-03-06	Beagle	13.5172	9	11.7164	314	Dry	Satiety Small Dog	2015-03-12	4	2015-05-05	0	0	-1	-0.544316	7.71429	-0.501792	349	-70	55.11	-11.054	-0.272158	-1.93548	4.14286	-0.467186
1822193	1507104	USA	female	neutered	2012-03-06	Beagle	13.0636	9	11.7164	286	Dry	Satiety Small Dog	2015-03-12	5	2015-06-02	1	0	-1	-0.997913	11.7143	-0.605822	349	-70	55.11	-11.054	-0.453597	-3.22581	4	-0.806452
1822203	1507104	USA	male	neutered	2013-03-06	Australian Shepherd Dog	39.7351	7	30.5634	916	Dry	Satiety Weight Management Dry	2015-03-21	1	2015-03-21	1	1	-1	0	0	#N/A	887.333	-86	68.263	-6.616	0	0	0
1822203	1507104	USA	male	neutered	2013-03-06	Australian Shepherd Dog	38.1294	7	30.5634	916	Dry	Satiety Weight Management Dry	2015-03-21	2	2015-04-04	1	1	-1	-1.60573	2	-2.02055	887.333	-86	68.263	-6.616	-1.60573	-4.0411	2	-2.02055
1822203	1507104	USA	male	neutered	2013-03-06	Australian Shepherd Dog	37.9207	7	30.5634	916	Dry	Satiety Weight Management Dry	2015-03-21	3	2015-04-18	0	0	0	-1.81439	4	-1.14155	887.333	-86	68.263	-6.616	-0.208655	-0.525114	2	-0.262557
1822203	1507104	USA	male	neutered	2013-03-06	Australian Shepherd Dog	36.6506	7	30.5634	830	Dry	Satiety Weight Management Dry	2015-03-21	4	2015-05-23	0	0	0	-3.08446	9	-0.862506	887.333	-86	68.263	-6.616	-1.27007	-3.19635	5	-0.639269
1822203	1507104	USA	male	neutered	2013-03-06	Australian Shepherd Dog	36.0156	7	30.5634	744	Dry	Satiety Weight Management Dry	2015-03-21	5	2015-06-20	1	1	0	-3.7195	13	-0.720056	887.333	-86	68.263	-6.616	-0.635036	-1.59817	4	-0.399543
1822216	1507104	USA	female	neutered	2009-03-04	Australian Shepherd Dog	29.756	7	22.8885	634	Dry	Satiety Weight Management Dry	2015-03-12	1	2015-03-12	1	0	0	0	0	#N/A	595.333	-58	56.891	-5.543	0	0	0
1822216	1507104	USA	female	neutered	2009-03-04	Australian Shepherd Dog	29.3024	7	22.8885	634	Dry	Satiety Weight Management Dry	2015-03-12	2	2015-03-18	0	0	0	-0.453597	0.857143	-1.77846	595.333	-58	56.891	-5.543	-0.453597	-1.52439	0.857143	-1.77846
1822216	1507104	USA	female	neutered	2009-03-04	Australian Shepherd Dog	29.1209	7	22.8885	576	Dry	Satiety Weight Management Dry	2015-03-12	3	2015-04-02	1	0	0	-0.635036	3	-0.711382	595.333	-58	56.891	-5.543	-0.181439	-0.609756	2.14286	-0.284553
1822216	1507104	USA	female	neutered	2009-03-04	Australian Shepherd Dog	26.8529	7	22.8885	576	Dry	Satiety Weight Management Dry	2015-03-12	4	2015-05-02	1	0	0	-2.90302	7.28571	-1.33907	595.333	-58	56.891	-5.543	-2.26799	-7.62195	4.28571	-1.77846
1822216	1507104	USA	female	neutered	2009-03-04	Australian Shepherd Dog	25.855	7	22.8885	576	Dry	Satiety Weight Management Dry	2015-03-12	5	2015-06-08	0	0	0	-3.90093	12.5714	-1.04282	595.333	-58	56.891	-5.543	-0.997913	-3.35366	5.28571	-0.634476
1822231	1507572	USA	female	neutered	2011-03-11	Medium	25.9911	9	21.3191	601	Dry	Satiety Weight Management Dry	2015-03-12	1	2015-03-12	1	1	-3	0	0	#N/A	546.333	-109	55.066	-10.986	0	0	0
1822231	1507572	USA	female	neutered	2011-03-11	Medium	25.1293	9	21.3191	601	Dry	Satiety Weight Management Dry	2015-03-12	2	2015-03-26	0	1	-2	-0.861834	2	-1.65794	546.333	-109	55.066	-10.986	-0.861834	-3.31588	2	-1.65794
1822231	1507572	USA	female	neutered	2011-03-11	Medium	25.0386	9	21.3191	546	Dry	Satiety Weight Management Dry	2015-03-12	3	2015-04-09	1	1	0	-0.952554	4	-0.91623	546.333	-109	55.066	-10.986	-0.0907194	-0.34904	2	-0.17452
1822231	1507572	USA	female	neutered	2011-03-11	Medium	24.3128	9	21.3191	492	Dry	Satiety Weight Management Dry	2015-03-12	4	2015-05-07	0	1	0	-1.67831	8	-0.807155	546.333	-109	55.066	-10.986	-0.725755	-2.79232	4	-0.69808
1822231	1507572	USA	female	neutered	2011-03-11	Medium	23.6778	9	21.3191	448	Dry	Satiety Weight Management Dry	2015-03-12	5	2015-06-04	1	0	-1	-2.31334	12	-0.74171	546.333	-109	55.066	-10.986	-0.635036	-2.44328	4	-0.61082
1822233	1500896	Indonesia	female	intact	2012-03-13	West Highland White Terrier	10	9	8.33	346	Dry	Satiety Weight Management Dry	2015-03-12	1	2015-03-12	1	1	-1	0	0	#N/A	346	0	70.565	0	0	0	0
1822233	1500896	Indonesia	female	intact	2012-03-13	West Highland White Terrier	9.4	9	8.33	346	Dry	Satiety Weight Management Dry	2015-03-12	2	2015-03-29	0	1	-1	-0.6	2.42857	-2.47059	346	0	70.565	0	-0.6	-6	2.42857	-2.47059
1822233	1500896	Indonesia	female	intact	2012-03-13	West Highland White Terrier	9	9	8.33	346	Dry	Satiety Weight Management Dry	2015-03-12	3	2015-04-11	0	0	-1	-1	4.28571	-2.33333	346	0	70.565	0	-0.4	-4	1.85714	-2.15385
1822233	1500896	Indonesia	female	intact	2012-03-13	West Highland White Terrier	8.5	9	8.33	346	Dry	Satiety Weight Management Dry	2015-03-12	4	2015-05-11	0	1	-1	-1.5	8.57143	-1.75	346	0	70.565	0	-0.5	-5	4.28571	-1.16667
1822233	1500896	Indonesia	female	intact	2012-03-13	West Highland White Terrier	8.5	9	8.33	346	Dry	Satiety Weight Management Dry	2015-03-12	5	2015-06-10	0	0	-1	-1.5	12.8571	-1.16667	346	0	70.565	0	0	0	4.28571	0
1822295	1507136	Germany	male	neutered	2006-08-22	Maxi	40	9	30.77	920	Dry	Satiety Weight Management Dry	2015-03-19	1	2015-03-19	0	-1	-1	0	0	#N/A	925	15	70.802	1.148	0	0	0
1822295	1507136	Germany	male	neutered	2006-08-22	Maxi	38.5	9	30.77	920	Dry	Satiety Weight Management Dry	2015-03-19	2	2015-04-02	0	-1	-3	-1.5	2	-1.875	925	15	70.802	1.148	-1.5	-3.75	2	-1.875
1822295	1507136	Germany	male	neutered	2006-08-22	Maxi	37.4	9	30.77	920	Dry	Satiety Weight Management Dry	2015-03-19	3	2015-04-21	-1	0	-2	-2.6	4.71429	-1.37879	925	15	70.802	1.148	-1.1	-2.75	2.71429	-1.01316
1822295	1507136	Germany	male	neutered	2006-08-22	Maxi	37.7	9	30.77	935	Dry	Satiety Weight Management Dry	2015-03-19	4	2015-06-16	-1	-1	-3	-2.3	12.7143	-0.452247	925	15	70.802	1.148	0.3	0.75	8	0.09375
1822295	1507136	Germany	male	neutered	2006-08-22	Maxi	35.5	9	30.77	935	Dry	Satiety Weight Management Dry	2015-03-19	5	2015-07-16	-1	0	-3	-4.5	17	-0.661765	925	15	70.802	1.148	-2.2	-5.5	4.28571	-1.28333
1822906	1257071	Italy	female	neutered	2004-03-13	Beagle	19	8	14.62	453	Dry	Satiety Weight Management Dry	2015-03-13	1	2015-03-13	-1	0	-2	0	0	#N/A	380.5	-115	50.891	-15.381	0	0	0
1822906	1257071	Italy	female	neutered	2004-03-13	Beagle	19.1	8	14.62	412	Dry	Satiety Weight Management Dry	2015-03-13	2	2015-03-27	-1	0	-1	0.1	2	0.263158	380.5	-115	50.891	-15.381	0.1	0.526316	2	0.263158
1822906	1257071	Italy	female	neutered	2004-03-13	Beagle	19	8	14.62	371	Dry	Satiety Weight Management Dry	2015-03-13	3	2015-04-11	0	0	-1	0	4.14286	0	380.5	-115	50.891	-15.381	-0.1	-0.526316	2.14286	-0.245614
1822906	1257071	Italy	female	neutered	2004-03-13	Beagle	18.4	8	14.62	338	Dry	Satiety Weight Management Dry	2015-03-13	4	2015-05-19	0	0	0	-0.6	9.57143	-0.329929	380.5	-115	50.891	-15.381	-0.6	-3.15789	5.42857	-0.581717
1822906	1257071	Italy	female	neutered	2004-03-13	Beagle	17.5	8	14.62	305	Dry	Satiety Weight Management Dry	2015-03-13	5	2015-06-24	0	0	-2	-1.5	14.7143	-0.536536	380.5	-115	50.891	-15.381	-0.9	-4.73684	5.14286	-0.921053
1822921	1257071	Italy	female	intact	2009-09-05	Medium	12.5	8	9.62	385	Dry	Satiety Weight Management Dry	2015-03-13	1	2015-03-13	-1	-1	-2	0	0	#N/A	321	-102	58.766	-18.673	0	0	0
1822921	1257071	Italy	female	intact	2009-09-05	Medium	12.7	8	9.62	349	Dry	Satiety Weight Management Dry	2015-03-13	2	2015-03-27	0	0	-1	0.2	2	0.8	321	-102	58.766	-18.673	0.2	1.6	2	0.8
1822921	1257071	Italy	female	intact	2009-09-05	Medium	12.6	8	9.62	313	Dry	Satiety Weight Management Dry	2015-03-13	3	2015-04-11	0	0	-1	0.1	4.14286	0.193103	321	-102	58.766	-18.673	-0.1	-0.8	2.14286	-0.373333
1822921	1257071	Italy	female	intact	2009-09-05	Medium	11.7	8	9.62	283	Dry	Satiety Weight Management Dry	2015-03-13	4	2015-05-19	0	0	0	-0.8	9.57143	-0.668657	321	-102	58.766	-18.673	-0.9	-7.2	5.42857	-1.32632
1822921	1257071	Italy	female	intact	2009-09-05	Medium	11.2	8	9.62	253	Dry	Satiety Weight Management Dry	2015-03-13	5	2015-06-24	0	0	-1	-1.3	14.7143	-0.706796	321	-102	58.766	-18.673	-0.5	-4	5.14286	-0.777778
1822932	1495401	UK	female	neutered	2014-03-21	Labrador Retriever	34.1	8	26.23	702	Dry	Satiety Weight Management Dry	2015-03-13	1	2015-03-13	1	1	0	0	0	#N/A	589	-179	50.818	-15.444	0	0	0
1822932	1495401	UK	female	neutered	2014-03-21	Labrador Retriever	36.4	8	26.23	638	Dry	Satiety Weight Management Dry	2015-03-13	2	2015-05-18	0	1	-1	2.3	9.42857	0.715365	589	-179	50.818	-15.444	2.3	6.74487	9.42857	0.715365
1822932	1495401	UK	female	neutered	2014-03-21	Labrador Retriever	36.6	8	26.23	574	Dry	Satiety Weight Management Dry	2015-03-13	3	2015-06-05	1	1	-1	2.5	12	0.610948	589	-179	50.818	-15.444	0.2	0.58651	2.57143	0.228087
1822932	1495401	UK	female	neutered	2014-03-21	Labrador Retriever	36.8	8	26.23	523	Dry	Satiety Weight Management Dry	2015-03-13	4	2015-06-19	0	1	-3	2.7	14	0.565563	589	-179	50.818	-15.444	0.2	0.58651	2	0.293255
1822932	1495401	UK	female	neutered	2014-03-21	Labrador Retriever	36.5	8	26.23	472	Dry	Satiety Weight Management Dry	2015-03-13	5	2015-06-29	0	0	-2	2.4	15.4286	0.456175	589	-179	50.818	-15.444	-0.3	-0.879765	1.42857	-0.615836
1823159	767632	Netherlands	male	neutered	2013-03-13	Medium	34.9	7	26.85	831	Dry	Satiety Support Dry	2015-03-13	1	2015-03-13	-1	1	-1	0	0	#N/A	831	0	70.452	0	0	0	0
1823159	767632	Netherlands	male	neutered	2013-03-13	Medium	33.8	7	26.85	831	Dry	Satiety Weight Management Dry	2015-03-13	2	2015-03-27	0	1	-1	-1.1	2	-1.57593	831	0	70.452	0	-1.1	-3.15186	2	-1.57593
1823159	767632	Netherlands	male	neutered	2013-03-13	Medium	32.1	7	26.85	831	Dry	Satiety Weight Management Dry	2015-03-13	3	2015-04-17	0	0	-2	-2.8	5	-1.60458	831	0	70.452	0	-1.7	-4.87106	3	-1.62369
1823159	767632	Netherlands	male	neutered	2013-03-13	Medium	31.3	7	26.85	831	Dry	Satiety Weight Management Dry	2015-03-13	4	2015-05-15	0	0	-2	-3.6	9	-1.14613	831	0	70.452	0	-0.8	-2.29226	4	-0.573066
1823159	767632	Netherlands	male	neutered	2013-03-13	Medium	30.5	7	26.85	831	Dry	Satiety Weight Management Dry	2015-03-13	5	2015-06-05	0	1	-1	-4.4	12	-1.05062	831	0	70.452	0	-0.8	-2.29226	3	-0.764088
1823162	1072574	Denmark	male	neutered	2010-03-13	Golden Retriever	43	7	35.83	1031	Mix feeding	wet product : Satiety Weight Management - overvÇÝgtsdiÇÝt, vÇ¾dfoder / dry product : Satiety Weight Management - overvÇÝgtsdiÇÝt	2015-03-18	1	2015-03-18	0	1	-2	0	0	#N/A	951	-96	64.937	-6.555	0	0	0
1823162	1072574	Denmark	male	neutered	2010-03-13	Golden Retriever	42.5	7	35.83	935	Mix feeding	wet product : Satiety Weight Management - overvÇÝgtsdiÇÝt, vÇ¾dfoder / dry product : Satiety Weight Management - overvÇÝgtsdiÇÝt	2015-03-18	2	2015-04-01	-1	1	-3	-0.5	2	-0.581395	951	-96	64.937	-6.555	-0.5	-1.16279	2	-0.581395
1823162	1072574	Denmark	male	neutered	2010-03-13	Golden Retriever	40.9	7	35.83	935	Mix feeding	wet product : Satiety Weight Management - overvÇÝgtsdiÇÝt, vÇ¾dfoder / dry product : Satiety Weight Management - overvÇÝgtsdiÇÝt	2015-03-18	3	2015-04-15	0	0	-3	-2.1	4	-1.22093	951	-96	64.937	-6.555	-1.6	-3.72093	2	-1.86047
1823162	1072574	Denmark	male	neutered	2010-03-13	Golden Retriever	38.9	7	35.83	935	Mix feeding	wet product : Satiety Weight Management - overvÇÝgtsdiÇÝt, vÇ¾dfoder / dry product : Satiety Weight Management - overvÇÝgtsdiÇÝt	2015-03-18	4	2015-05-13	0	0	-3	-4.1	8	-1.19186	951	-96	64.937	-6.555	-2	-4.65116	4	-1.16279
1823162	1072574	Denmark	male	neutered	2010-03-13	Golden Retriever	39.3	7	35.83	935	Mix feeding	wet product : Satiety Weight Management - overvÇÝgtsdiÇÝt, vÇ¾dfoder / dry product : Satiety Weight Management - overvÇÝgtsdiÇÝt	2015-03-18	5	2015-06-17	0	0	-3	-3.7	13	-0.661896	951	-96	64.937	-6.555	0.4	0.930233	5	0.186047
1823191	1511515	Slovakia	female	neutered	2010-03-13	X-SMALL	7	7	5.83	252	Dry	Satiety Small Dog	2015-04-13	1	2015-04-13	0	1	-1	0	0	#N/A	231.167	-25	61.613	-6.663	0	0	0
1823191	1511515	Slovakia	female	neutered	2010-03-13	X-SMALL	6.9	7	5.83	227	Dry	Satiety Small Dog	2015-04-13	2	2015-04-24	1	1	-1	-0.1	1.57143	-0.909091	231.167	-25	61.613	-6.663	-0.1	-1.42857	1.57143	-0.909091
1823191	1511515	Slovakia	female	neutered	2010-03-13	X-SMALL	6.7	7	5.83	227	Dry	Satiety Small Dog	2015-04-13	3	2015-05-12	1	1	-1	-0.3	4.14286	-1.03448	231.167	-25	61.613	-6.663	-0.2	-2.85714	2.57143	-1.11111
1823191	1511515	Slovakia	female	neutered	2010-03-13	X-SMALL	6.4	7	5.83	227	Dry	Satiety Small Dog	2015-04-13	4	2015-06-12	1	1	0	-0.6	8.57143	-1	231.167	-25	61.613	-6.663	-0.3	-4.28571	4.42857	-0.967742
1823191	1511515	Slovakia	female	neutered	2010-03-13	X-SMALL	6.3	7	5.83	203	Dry	Satiety Small Dog	2015-04-13	5	2015-07-15	1	1	0	-0.7	13.2857	-0.752688	231.167	-25	61.613	-6.663	-0.1	-1.42857	4.71429	-0.30303
1823460	1509394	Spain	male	intact	2008-03-13	X-SMALL	36	7	30.5	1043	Dry	Satiety Weight Management Dry	2015-03-13	1	2015-03-13	0	0	-2	0	0	#N/A	1043	0	80.364	0	0	0	0
1823460	1509394	Spain	male	intact	2008-03-13	X-SMALL	35.1	7	30.5	1043	Dry	Satiety Weight Management Dry	2015-03-13	2	2015-03-27	0	0	-2	-0.9	2	-1.25	1043	0	80.364	0	-0.9	-2.5	2	-1.25
1823460	1509394	Spain	male	intact	2008-03-13	X-SMALL	34.25	7	30.5	1043	Dry	Satiety Weight Management Dry	2015-03-13	3	2015-04-10	0	0	-1	-1.75	4	-1.21528	1043	0	80.364	0	-0.85	-2.36111	2	-1.18056
1823460	1509394	Spain	male	intact	2008-03-13	X-SMALL	32.5	7	30.5	1043	Dry	Satiety Weight Management Dry	2015-03-13	4	2015-05-15	1	1	0	-3.5	9	-1.08025	1043	0	80.364	0	-1.75	-4.86111	5	-0.972222
1823460	1509394	Spain	male	intact	2008-03-13	X-SMALL	31.5	7	30.5	943	Dry	Satiety Weight Management Dry	2015-03-13	5	2015-06-23	0	1	0	-4.5	14.5714	-0.857843	1043	0	80.364	0	-1	-2.77778	5.57143	-0.498575
1823497	1461868	Argentina	female	neutered	2007-03-11	Medium	16	7	13.33	423	Dry	Satiety Weight Management Dry	2015-03-13	1	2015-03-13	1	1	-1	0	0	#N/A	354.833	-108	50.863	-15.481	0	0	0
1823497	1461868	Argentina	female	neutered	2007-03-11	Medium	15.95	7	13.33	384	Dry	Satiety Weight Management Dry	2015-03-13	2	2015-03-22	1	1	-1	-0.05	1.28571	-0.243056	354.833	-108	50.863	-15.481	-0.05	-0.3125	1.28571	-0.243056
1823497	1461868	Argentina	female	neutered	2007-03-11	Medium	15.5	7	13.33	346	Dry	Satiety Weight Management Dry	2015-03-13	3	2015-04-25	1	1	-1	-0.5	6.14286	-0.508721	354.833	-108	50.863	-15.481	-0.45	-2.8125	4.85714	-0.579044
1823497	1461868	Argentina	female	neutered	2007-03-11	Medium	14.9	7	13.33	315	Dry	Satiety Weight Management Dry	2015-03-13	4	2015-06-09	0	0	-2	-1.1	12.5714	-0.546875	354.833	-108	50.863	-15.481	-0.6	-3.75	6.42857	-0.583333
1823497	1461868	Argentina	female	neutered	2007-03-11	Medium	14	7	13.33	284	Dry	Satiety Weight Management Dry	2015-03-13	5	2015-07-26	0	0	-1	-2	19.2857	-0.648148	354.833	-108	50.863	-15.481	-0.9	-5.625	6.71429	-0.837766
1823540	1508563	USA	male	neutered	2007-03-13	Labrador Retriever	47.2195	7	39.3495	1107	Mix feeding	wet product : Satiety Weight Management Canine / dry product : Satiety Weight Management Dry	2015-03-31	1	2015-03-14	0	0	0	0	0	#N/A	1072.33	-104	68.254	-6.62	0	0	0
1823540	1508563	USA	male	neutered	2007-03-13	Labrador Retriever	47.2195	7	39.3495	1107	Mix feeding	wet product : Satiety Weight Management Canine / dry product : Satiety Weight Management Dry	2015-03-31	2	2015-03-31	0	0	-1	0	2.42857	0	1072.33	-104	68.254	-6.62	0	0	2.42857	0
1823540	1508563	USA	male	neutered	2007-03-13	Labrador Retriever	47.2195	7	39.3495	1107	Mix feeding	wet product : Satiety Weight Management Canine / dry product : Satiety Weight Management Dry	2015-03-31	3	2015-04-14	0	1	0	0	4.42857	0	1072.33	-104	68.254	-6.62	0	0	2	0
1823540	1508563	USA	male	neutered	2007-03-13	Labrador Retriever	47.3102	7	39.3495	1003	Mix feeding	wet product : Satiety Weight Management Canine / dry product : Satiety Weight Management Dry	2015-03-31	4	2015-04-27	0	1	0	0.0907194	6.28571	0.030565	1072.33	-104	68.254	-6.62	0.0907194	0.192123	1.85714	0.103451
1823540	1508563	USA	male	neutered	2007-03-13	Labrador Retriever	47.2648	7	39.3495	899	Mix feeding	wet product : Satiety Weight Management Canine / dry product : Satiety Weight Management Dry	2015-03-31	5	2015-05-26	0	0	0	0.0453597	10.4286	0.00921138	1072.33	-104	68.254	-6.62	-0.0453597	-0.0960615	4.14286	-0.0231873
1823598	1508576	Portugal	female	neutered	2012-06-04	French Bulldog	14.2	7	12.5	403	Mix feeding	wet product : Satiety Weight Management Canine / dry product : Satiety Weight Management Dry	2015-03-14	1	2015-03-14	1	1	-2	0	0	#N/A	439.667	44	66.136	6.619	0	0	0
1823598	1508576	Portugal	female	neutered	2012-06-04	French Bulldog	12.6	7	12.5	447	Mix feeding	wet product : Satiety Weight Management Canine / dry product : Satiety Weight Management Dry	2015-03-14	2	2015-03-28	0	0	-2	-1.6	2	-5.6338	439.667	44	66.136	6.619	-1.6	-11.2676	2	-5.6338
1823598	1508576	Portugal	female	neutered	2012-06-04	French Bulldog	12.4	7	12.5	447	Dry	Satiety Small Dog	2015-03-14	3	2015-04-10	0	0	-2	-1.8	3.85714	-3.28638	439.667	44	66.136	6.619	-0.2	-1.40845	1.85714	-0.758397
1823598	1508576	Portugal	female	neutered	2012-06-04	French Bulldog	12.4	7	12.5	447	Dry	Satiety Weight Management Dry	2015-03-14	4	2015-05-16	1	1	-2	-1.8	9	-1.40845	439.667	44	66.136	6.619	0	0	5.14286	0
1823598	1508576	Portugal	female	neutered	2012-06-04	French Bulldog	12	7	12.5	447	Dry	Satiety Weight Management Dry	2015-03-14	5	2015-06-16	1	1	0	-2.2	13.4286	-1.15373	439.667	44	66.136	6.619	-0.4	-2.8169	4.42857	-0.636075
1823601	1509394	Spain	female	neutered	2008-10-06	X-SMALL	10.7	7	8.23	294	Dry	Satiety Small Dog	2015-03-14	1	2015-03-14	-1	0	-1	0	0	#N/A	247.333	-74	50.902	-15.229	0	0	0
1823601	1509394	Spain	female	neutered	2008-10-06	X-SMALL	10.9	7	8.23	268	Dry	Satiety Small Dog	2015-03-14	2	2015-03-27	0	1	-1	0.2	1.85714	1.00647	247.333	-74	50.902	-15.229	0.2	1.86916	1.85714	1.00647
1823601	1509394	Spain	female	neutered	2008-10-06	X-SMALL	11.15	7	8.23	241	Dry	Satiety Weight Management Dry	2015-03-14	3	2015-04-11	0	0	-3	0.45	4	1.0514	247.333	-74	50.902	-15.229	0.25	2.33645	2.14286	1.09034
1823601	1509394	Spain	female	neutered	2008-10-06	X-SMALL	11.5	7	8.23	220	Dry	Satiety Small Dog	2015-03-14	4	2015-04-25	0	0	-3	0.8	6	1.24611	247.333	-74	50.902	-15.229	0.35	3.27103	2	1.63551
1823601	1509394	Spain	female	neutered	2008-10-06	X-SMALL	11.2	7	8.23	198	Dry	Satiety Weight Management Dry	2015-03-14	5	2015-05-26	0	0	-2	0.5	10.4286	0.448086	247.333	-74	50.902	-15.229	-0.3	-2.80374	4.42857	-0.633102
1823718	1234517	Italy	male	neutered	2004-03-14	Bassotto Tedesco	14.15	8	10.11	400	Dry	Satiety Small Dog	2015-03-14	1	2015-03-14	-1	0	-3	0	0	#N/A	356	-75	62.789	-13.228	0	0	0
1823718	1234517	Italy	male	neutered	2004-03-14	Bassotto Tedesco	14.1	8	10.11	362	Dry	Satiety Small Dog	2015-03-14	2	2015-03-27	-1	0	-3	-0.05	1.85714	-0.190269	356	-75	62.789	-13.228	-0.05	-0.353357	1.85714	-0.190269
1823718	1234517	Italy	male	neutered	2004-03-14	Bassotto Tedesco	13.5	8	10.11	362	Dry	Satiety Small Dog	2015-03-14	3	2015-04-13	0	0	-3	-0.65	4.28571	-1.07185	356	-75	62.789	-13.228	-0.6	-4.24028	2.42857	-1.746
1823718	1234517	Italy	male	neutered	2004-03-14	Bassotto Tedesco	13.2	8	10.11	325	Dry	Satiety Small Dog	2015-03-14	4	2015-05-09	0	0	-2	-0.95	8	-0.839223	356	-75	62.789	-13.228	-0.3	-2.12014	3.71429	-0.570807
1823718	1234517	Italy	male	neutered	2004-03-14	Bassotto Tedesco	12.8	8	10.11	294	Dry	Satiety Small Dog	2015-03-14	5	2015-06-13	0	0	-2	-1.35	13	-0.733895	356	-75	62.789	-13.228	-0.4	-2.82686	5	-0.565371
1824012	1492891	USA	male	neutered	2006-09-13	Labrador Retriever	39.9619	8	28.5449	870	Dry	Satiety Weight Management Dry	2015-03-14	1	2015-03-14	0	0	0	0	0	#N/A	842.667	-82	68.235	-6.64	0	0	0
1824012	1492891	USA	male	neutered	2006-09-13	Labrador Retriever	38.465	8	28.5449	870	Dry	Satiety Weight Management Dry	2015-03-14	2	2015-03-31	1	-1	0	-1.49687	2.42857	-1.54236	842.667	-82	68.235	-6.64	-1.49687	-3.74574	2.42857	-1.54236
1824012	1492891	USA	male	neutered	2006-09-13	Labrador Retriever	37.7393	8	28.5449	870	Dry	Satiety Weight Management Dry	2015-03-14	3	2015-04-11	-1	0	-1	-2.22263	4	-1.39047	842.667	-82	68.235	-6.64	-0.725755	-1.81612	1.57143	-1.15571
1824012	1492891	USA	male	neutered	2006-09-13	Labrador Retriever	37.6486	8	28.5449	788	Dry	Satiety Weight Management Dry	2015-03-14	4	2015-05-09	1	1	0	-2.31334	8	-0.72361	842.667	-82	68.235	-6.64	-0.0907194	-0.227015	4	-0.0567537
1824012	1492891	USA	male	neutered	2006-09-13	Labrador Retriever	35.2898	8	28.5449	707	Dry	Satiety Weight Management Dry	2015-03-14	5	2015-06-09	0	0	0	-4.67205	12.4286	-0.940676	842.667	-82	68.235	-6.64	-2.3587	-5.90238	4.42857	-1.3328
1824021	1500896	Indonesia	female	neutered	2005-03-14	Shih Tzu	15	9	10.71	359	Dry	Satiety Weight Management Dry	2015-03-29	1	2015-03-14	-1	-1	-2	0	0	#N/A	359	0	60.639	0	0	0	0
1824021	1500896	Indonesia	female	neutered	2005-03-14	Shih Tzu	15	9	10.71	359	Dry	Satiety Weight Management Dry	2015-03-29	2	2015-03-29	-1	0	-3	0	2.14286	0	359	0	60.639	0	0	0	2.14286	0
1824021	1500896	Indonesia	female	neutered	2005-03-14	Shih Tzu	14.2	9	10.71	359	Dry	Satiety Weight Management Dry	2015-03-29	3	2015-04-11	0	0	-1	-0.8	4	-1.33333	359	0	60.639	0	-0.8	-5.33333	1.85714	-2.87179
1824021	1500896	Indonesia	female	neutered	2005-03-14	Shih Tzu	13.7	9	10.71	359	Dry	Satiety Weight Management Dry	2015-03-29	4	2015-04-24	0	0	-2	-1.3	5.85714	-1.47967	359	0	60.639	0	-0.5	-3.33333	1.85714	-1.79487
1824021	1500896	Indonesia	female	neutered	2005-03-14	Shih Tzu	13.8	9	10.71	359	Dry	Satiety Weight Management Dry	2015-03-29	5	2015-05-11	0	0	-2	-1.2	8.28571	-0.965517	359	0	60.639	0	0.1	0.666667	2.42857	0.27451
1824193	1507104	USA	male	neutered	2007-03-14	Maxi	36.9228	8	30.7675	920	Dry	Satiety Weight Management Dry	2015-03-14	1	2015-03-14	1	0	-2	0	0	#N/A	767	-244	58.712	-18.678	0	0	0
1824193	1507104	USA	male	neutered	2007-03-14	Maxi	36.9228	8	30.7675	834	Dry	Satiety Weight Management Dry	2015-03-14	2	2015-04-01	1	1	-2	0	2.57143	0	767	-244	58.712	-18.678	0	0	2.57143	0
1824193	1507104	USA	male	neutered	2007-03-14	Maxi	38.5648	8	30.7675	748	Dry	Satiety Weight Management Dry	2015-03-14	3	2015-04-10	1	1	-1	1.64202	3.85714	1.15297	767	-244	58.712	-18.678	1.64202	4.44717	1.28571	3.45891
1824193	1507104	USA	male	neutered	2007-03-14	Maxi	38.1294	8	30.7675	676	Dry	Satiety Weight Management Dry	2015-03-14	4	2015-04-25	1	1	-1	1.20657	6	0.544636	767	-244	58.712	-18.678	-0.435453	-1.17936	2.14286	-0.550369
1824193	1507104	USA	male	neutered	2007-03-14	Maxi	39.2815	8	30.7675	604	Dry	Satiety Weight Management Dry	2015-03-14	5	2015-05-16	1	1	-1	2.3587	9	0.709801	767	-244	58.712	-18.678	1.15214	3.12039	3	1.04013
1824688	1483934	Hong Kong	female	neutered	2005-07-09	Shih Tzu	8.04	7	6.7	252	Dry	Satiety Small Dog	2015-03-16	1	2015-03-16	-1	-1	0	0	0	#N/A	226	-45	54.269	-10.806	0	0	0
1824688	1483934	Hong Kong	female	neutered	2005-07-09	Shih Tzu	7.74	7	6.7	230	Dry	Satiety Small Dog	2015-03-16	2	2015-04-18	-1	0	-1	-0.3	4.71429	-0.791497	226	-45	54.269	-10.806	-0.3	-3.73134	4.71429	-0.791497
1824688	1483934	Hong Kong	female	neutered	2005-07-09	Shih Tzu	7.41	7	6.7	230	Dry	Satiety Small Dog	2015-03-16	3	2015-05-09	-1	0	-1	-0.63	7.71429	-1.01575	226	-45	54.269	-10.806	-0.33	-4.10448	3	-1.36816
1824688	1483934	Hong Kong	female	neutered	2005-07-09	Shih Tzu	7.2	7	6.7	207	Dry	Satiety Small Dog	2015-03-16	4	2015-05-30	-1	0	-2	-0.84	10.7143	-0.975124	226	-45	54.269	-10.806	-0.21	-2.61194	3	-0.870647
1824688	1483934	Hong Kong	female	neutered	2005-07-09	Shih Tzu	7.08	7	6.7	188	Dry	Satiety Small Dog	2015-03-16	5	2015-06-20	-1	-1	-2	-0.96	13.7143	-0.870647	226	-45	54.269	-10.806	-0.12	-1.49254	3	-0.497512
1824711	1512759	Greece	female	neutered	2008-08-10	Brittany	15.8	7	13.17	419	Dry	Satiety Weight Management Dry	2015-03-16	1	2015-03-16	0	0	-3	0	0	#N/A	406.333	-38	58.775	-5.497	0	0	0
1824711	1512759	Greece	female	neutered	2008-08-10	Brittany	15.08	7	13.17	419	Dry	Satiety Weight Management Dry	2015-03-16	2	2015-03-30	1	0	-1	-0.72	2	-2.27848	406.333	-38	58.775	-5.497	-0.72	-4.55696	2	-2.27848
1824711	1512759	Greece	female	neutered	2008-08-10	Brittany	15	7	13.17	419	Dry	Satiety Weight Management Dry	2015-03-16	3	2015-04-14	1	0	-2	-0.8	4.14286	-1.22217	406.333	-38	58.775	-5.497	-0.08	-0.506329	2.14286	-0.236287
1824711	1512759	Greece	female	neutered	2008-08-10	Brittany	14.6	7	13.17	381	Dry	Satiety Weight Management Dry	2015-03-16	4	2015-05-15	-1	0	-1	-1.2	8.57143	-0.886076	406.333	-38	58.775	-5.497	-0.4	-2.53165	4.42857	-0.571662
1824711	1512759	Greece	female	neutered	2008-08-10	Brittany	13.7	7	13.17	343	Dry	Satiety Weight Management Dry	2015-03-16	5	2015-06-23	0	0	-2	-2.1	14.1429	-0.939778	406.333	-38	58.775	-5.497	-0.9	-5.6962	5.57143	-1.0224
1824784	1511517	Slovakia	male	neutered	2009-03-16	Chihuahua	3.2	8	2.67	148	Dry	Satiety Small Dog	2015-03-16	1	2015-03-16	-1	-1	0	0	0	#N/A	148	0	70.856	0	0	0	0
1824784	1511517	Slovakia	male	neutered	2009-03-16	Chihuahua	3	8	2.67	148	Dry	Satiety Small Dog	2015-03-16	2	2015-04-02	0	0	0	-0.2	2.42857	-2.57353	148	0	70.856	0	-0.2	-6.25	2.42857	-2.57353
1824784	1511517	Slovakia	male	neutered	2009-03-16	Chihuahua	3	8	2.67	148	Dry	Satiety Small Dog	2015-03-16	3	2015-04-20	0	0	0	-0.2	5	-1.25	148	0	70.856	0	0	0	2.57143	0
1824784	1511517	Slovakia	male	neutered	2009-03-16	Chihuahua	2.8	8	2.67	148	Dry	Satiety Small Dog	2015-03-16	4	2015-05-15	0	0	0	-0.4	8.57143	-1.45833	148	0	70.856	0	-0.2	-6.25	3.57143	-1.75
1824784	1511517	Slovakia	male	neutered	2009-03-16	Chihuahua	2.6	8	2.67	148	Dry	Satiety Small Dog	2015-03-16	5	2015-06-18	0	0	0	-0.6	13.4286	-1.39628	148	0	70.856	0	-0.2	-6.25	4.85714	-1.28676
1824884	1511537	Hungary	female	intact	2005-04-15	Havanese	6.6	9	5.08	239	Dry	Satiety Small Dog	2015-03-16	1	2015-03-16	0	-1	-2	0	0	#N/A	231.333	-23	68.366	-6.797	0	0	0
1824884	1511537	Hungary	female	intact	2005-04-15	Havanese	6.4	9	5.08	239	Dry	Satiety Small Dog	2015-03-16	2	2015-03-30	0	-1	-2	-0.2	2	-1.51515	231.333	-23	68.366	-6.797	-0.2	-3.0303	2	-1.51515
1824884	1511537	Hungary	female	intact	2005-04-15	Havanese	6.2	9	5.08	239	Dry	Satiety Small Dog	2015-03-16	3	2015-04-17	0	-1	-2	-0.4	4.57143	-1.32576	231.333	-23	68.366	-6.797	-0.2	-3.0303	2.57143	-1.17845
1824884	1511537	Hungary	female	intact	2005-04-15	Havanese	6.1	9	5.08	216	Dry	Satiety Small Dog	2015-03-16	4	2015-05-19	0	0	-1	-0.5	9.14286	-0.828598	231.333	-23	68.366	-6.797	-0.1	-1.51515	4.57143	-0.331439
1824884	1511537	Hungary	female	intact	2005-04-15	Havanese	5.9	9	5.08	216	Dry	Satiety Small Dog	2015-03-16	5	2015-05-26	1	1	0	-0.7	10.1429	-1.04567	231.333	-23	68.366	-6.797	-0.2	-3.0303	1	-3.0303
1824980	574361	Norway	male	intact	2010-10-04	Chinese Crested	10.8	8	8	382	Dry	Satiety Small Dog	2015-03-16	1	2015-03-16	0	1	-2	0	0	#N/A	358	-36	75.26	-7.568	0	0	0
1824980	574361	Norway	male	intact	2010-10-04	Chinese Crested	10.4	8	8	382	Dry	Satiety Small Dog	2015-03-16	2	2015-03-30	0	1	-2	-0.4	2	-1.85185	358	-36	75.26	-7.568	-0.4	-3.7037	2	-1.85185
1824980	574361	Norway	male	intact	2010-10-04	Chinese Crested	10.6	8	8	346	Dry	Satiety Small Dog	2015-03-16	3	2015-04-13	-1	0	-1	-0.2	4	-0.462963	358	-36	75.26	-7.568	0.2	1.85185	2	0.925926
1824980	574361	Norway	male	intact	2010-10-04	Chinese Crested	9.9	8	8	346	Dry	Satiety Small Dog	2015-03-16	4	2015-05-12	1	1	-1	-0.9	8.14286	-1.02339	358	-36	75.26	-7.568	-0.7	-6.48148	4.14286	-1.5645
1824980	574361	Norway	male	intact	2010-10-04	Chinese Crested	9.9	8	8	309	Dry	Satiety Small Dog	2015-03-16	5	2015-06-09	1	1	-2	-0.9	12.1429	-0.686275	358	-36	75.26	-7.568	0	0	4	0
1825048	1508576	Portugal	female	neutered	2006-11-01	X-SMALL	9.5	8	8	288	Dry	Satiety Weight Management Dry	2015-03-16	1	2015-03-16	-1	0	-1	0	0	#N/A	312.667	26	65.73	5.466	0	0	0
1825048	1508576	Portugal	female	neutered	2006-11-01	X-SMALL	8.6	8	8	320	Mix feeding	wet product : Satiety Weight Management Canine / dry product : Satiety Weight Management Dry	2015-03-16	2	2015-03-29	-1	0	-2	-0.9	1.85714	-5.10121	312.667	26	65.73	5.466	-0.9	-9.47368	1.85714	-5.10121
1825048	1508576	Portugal	female	neutered	2006-11-01	X-SMALL	8.7	8	8	320	Mix feeding	wet product : Satiety Weight Management Canine / dry product : Satiety Weight Management Dry	2015-03-16	3	2015-04-12	0	0	-1	-0.8	3.85714	-2.18324	312.667	26	65.73	5.466	0.1	1.05263	2	0.526316
1825048	1508576	Portugal	female	neutered	2006-11-01	X-SMALL	8.9	8	8	314	Mix feeding	wet product : Satiety Weight Management Canine / dry product : Satiety Weight Management Dry	2015-03-16	4	2015-05-11	0	0	-1	-0.6	8	-0.789474	312.667	26	65.73	5.466	0.2	2.10526	4.14286	0.508167
1825048	1508576	Portugal	female	neutered	2006-11-01	X-SMALL	8.95	8	8	283	Dry	Satiety Weight Management Dry	2015-03-16	5	2015-06-10	0	0	-1	-0.55	12.2857	-0.471236	312.667	26	65.73	5.466	0.05	0.526316	4.28571	0.122807
1825051	1499561	Hungary	female	neutered	2003-10-30	Labrador Retriever	40	8	30.77	791	Dry	Satiety Weight Management Dry	2015-03-16	1	2015-03-16	0	0	-2	0	0	#N/A	668.667	-187	51.182	-14.314	0	0	0
1825051	1499561	Hungary	female	neutered	2003-10-30	Labrador Retriever	40	8	30.77	719	Dry	Satiety Weight Management Dry	2015-03-16	2	2015-03-31	1	0	-1	0	2.14286	0	668.667	-187	51.182	-14.314	0	0	2.14286	0
1825051	1499561	Hungary	female	neutered	2003-10-30	Labrador Retriever	39.2	8	30.77	647	Dry	Satiety Weight Management Dry	2015-03-16	3	2015-04-14	0	0	-2	-0.8	4.14286	-0.482759	668.667	-187	51.182	-14.314	-0.8	-2	2	-1
1825051	1499561	Hungary	female	neutered	2003-10-30	Labrador Retriever	38.5	8	30.77	604	Dry	Satiety Weight Management Dry	2015-03-16	4	2015-04-29	1	1	-2	-1.5	6.28571	-0.596591	668.667	-187	51.182	-14.314	-0.7	-1.75	2.14286	-0.816667
1825051	1499561	Hungary	female	neutered	2003-10-30	Labrador Retriever	38.15	8	30.77	547	Dry	Satiety Weight Management Dry	2015-03-16	5	2015-05-14	0	0	-2	-1.85	8.42857	-0.548729	668.667	-187	51.182	-14.314	-0.35	-0.875	2.14286	-0.408333
1825068	1501874	Portugal	female	intact	2010-02-13	Golden Retriever	40.5	8	31.15	929	Mix feeding	wet product : Satiety Weight Management Canine / dry product : Satiety Weight Management Dry	2015-03-16	1	2015-03-16	0	0	-1	0	0	#N/A	#N/A	-87	#N/A	-6.598	0	0	0
1825068	1501874	Portugal	female	intact	2010-02-13	Golden Retriever	#N/A	8	31.15	#N/A			2015-03-16	2	2015-03-30	0	0	-1	#N/A	2	#N/A	#N/A	-87	#N/A	-6.598	#N/A	#N/A	2
1825068	1501874	Portugal	female	intact	2010-02-13	Golden Retriever	40.6	8	31.15	929	Mix feeding	wet product : Satiety Weight Management Canine / dry product : Satiety Weight Management Dry	2015-03-16	3	2015-04-01	0	0	-1	0.1	2.28571	0.108025	#N/A	-87	#N/A	-6.598	#N/A	#N/A	0.285714	#N/A
1825068	1501874	Portugal	female	intact	2010-02-13	Golden Retriever	39.2	8	31.15	842	Mix feeding	wet product : Satiety Weight Management Canine / dry product : Satiety Weight Management Dry	2015-03-16	4	2015-04-13	0	0	-1	-1.3	4	-0.802469	#N/A	-87	#N/A	-6.598	-1.4	-3.45679	1.71429	-2.01646
1825068	1501874	Portugal	female	intact	2010-02-13	Golden Retriever	36.9	8	31.15	755	Dry	Satiety Weight Management Dry	2015-03-16	5	2015-05-14	1	1	0	-3.6	8.42857	-1.05461	#N/A	-87	#N/A	-6.598	-2.3	-5.67901	4.42857	-1.28236
1825109	931395	Norway	female	neutered	2008-02-10	Labrador Retriever	29.3	8	24.42	665	Mix feeding	wet product : Satiety Weight Management Canine / dry product : Satiety Weight Management Dry	2015-03-16	1	2015-03-16	0	0	-3	0	0	#N/A	604.667	-121	55.044	-11.015	0	0	0
1825109	931395	Norway	female	neutered	2008-02-10	Labrador Retriever	28.6	8	24.42	665	Mix feeding	wet product : Satiety Weight Management Canine / dry product : Satiety Weight Management Dry	2015-03-16	2	2015-03-31	0	0	-2	-0.7	2.14286	-1.1149	604.667	-121	55.044	-11.015	-0.7	-2.38908	2.14286	-1.1149
1825109	931395	Norway	female	neutered	2008-02-10	Labrador Retriever	28.1	8	24.42	605	Mix feeding	wet product : Satiety Weight Management Canine / dry product : Satiety Weight Management Dry	2015-03-16	3	2015-04-14	0	0	0	-1.2	4.14286	-0.988584	604.667	-121	55.044	-11.015	-0.5	-1.70648	2	-0.853242
1825109	931395	Norway	female	neutered	2008-02-10	Labrador Retriever	27.7	8	24.42	544	Mix feeding	wet product : Satiety Weight Management Canine / dry product : Satiety Weight Management Dry	2015-03-16	4	2015-04-27	0	0	-1	-1.6	6	-0.910125	604.667	-121	55.044	-11.015	-0.4	-1.36519	1.85714	-0.735101
1825109	931395	Norway	female	neutered	2008-02-10	Labrador Retriever	27.4	8	24.42	496	Mix feeding	wet product : Satiety Weight Management Canine / dry product : Satiety Weight Management Dry	2015-03-16	5	2015-05-11	1	1	0	-1.9	8	-0.81058	604.667	-121	55.044	-11.015	-0.3	-1.02389	2	-0.511945
1825283	1514481	Germany	female	neutered	2005-01-01	Medium	16.8	8	14	438	Dry	Satiety Weight Management Dry	2015-03-16	1	2015-03-16	0	0	-1	0	0	#N/A	438	0	60.517	0	0	0	0
1825283	1514481	Germany	female	neutered	2005-01-01	Medium	16.4	8	14	438	Dry	Satiety Weight Management Dry	2015-03-16	2	2015-03-31	0	0	-1	-0.4	2.14286	-1.11111	438	0	60.517	0	-0.4	-2.38095	2.14286	-1.11111
1825283	1514481	Germany	female	neutered	2005-01-01	Medium	15.6	8	14	438	Dry	Satiety Weight Management Dry	2015-03-16	3	2015-04-15	0	0	-1	-1.2	4.28571	-1.66667	438	0	60.517	0	-0.8	-4.7619	2.14286	-2.22222
1825283	1514481	Germany	female	neutered	2005-01-01	Medium	15.2	8	14	438	Dry	Satiety Weight Management Dry	2015-03-16	4	2015-05-12	0	0	-1	-1.6	8.14286	-1.16959	438	0	60.517	0	-0.4	-2.38095	3.85714	-0.617284
1825283	1514481	Germany	female	neutered	2005-01-01	Medium	14.3	8	14	438	Dry	Satiety Weight Management Dry	2015-03-16	5	2015-06-15	0	0	0	-2.5	13	-1.14469	438	0	60.517	0	-0.9	-5.35714	4.85714	-1.10294
1825300	1514481	Germany	female	neutered	2006-06-01	Maxi	36.1	7	27.77	732	Dry	Satiety Weight Management Dry	2015-03-16	1	2015-03-16	0	1	-3	0	0	#N/A	614.667	-186	50.811	-15.376	0	0	0
1825300	1514481	Germany	female	neutered	2006-06-01	Maxi	35.7	7	27.77	666	Dry	Satiety Weight Management Dry	2015-03-16	2	2015-04-02	0	1	-3	-0.4	2.42857	-0.456249	614.667	-186	50.811	-15.376	-0.4	-1.10803	2.42857	-0.456249
1825300	1514481	Germany	female	neutered	2006-06-01	Maxi	35.4	7	27.77	599	Dry	Satiety Weight Management Dry	2015-03-16	3	2015-04-15	0	1	-3	-0.7	4.28571	-0.452447	614.667	-186	50.811	-15.376	-0.3	-0.831025	1.85714	-0.447475
1825300	1514481	Germany	female	neutered	2006-06-01	Maxi	33.7	7	27.77	546	Dry	Satiety Weight Management Dry	2015-03-16	4	2015-05-15	1	1	-2	-2.4	8.57143	-0.775623	614.667	-186	50.811	-15.376	-1.7	-4.70914	4.28571	-1.0988
1825300	1514481	Germany	female	neutered	2006-06-01	Maxi	32.3	7	27.77	493	Dry	Satiety Weight Management Dry	2015-03-16	5	2015-06-11	1	1	-2	-3.8	12.4286	-0.846945	614.667	-186	50.811	-15.376	-1.4	-3.87812	3.85714	-1.00544
1825316	1511545	USA	female	neutered	2009-11-03	Labrador Retriever	38.7825	8	32.3188	821	Dry	Satiety Weight Management Dry	2015-03-16	1	2015-03-16	1	0	-2	0	0	#N/A	821	0	60.569	0	0	0	0
1825316	1511545	USA	female	neutered	2009-11-03	Labrador Retriever	37.6486	8	32.3188	821	Dry	Satiety Weight Management Dry	2015-03-16	2	2015-03-30	0	1	0	-1.13399	2	-1.46199	821	0	60.569	0	-1.13399	-2.92398	2	-1.46199
1825316	1511545	USA	female	neutered	2009-11-03	Labrador Retriever	36.7414	8	32.3188	821	Dry	Satiety Weight Management Dry	2015-03-16	3	2015-04-13	0	0	0	-2.04119	4	-1.31579	821	0	60.569	0	-0.907194	-2.33918	2	-1.16959
1825316	1511545	USA	female	neutered	2009-11-03	Labrador Retriever	34.927	8	32.3188	821	Dry	Satiety Weight Management Dry	2015-03-16	4	2015-05-11	0	0	0	-3.85557	8	-1.24269	821	0	60.569	0	-1.81439	-4.67836	4	-1.16959
1825316	1511545	USA	female	neutered	2009-11-03	Labrador Retriever	33.0219	8	32.3188	821	Dry	Satiety Weight Management Dry	2015-03-16	5	2015-06-08	1	1	-3	-5.76068	12	-1.23782	821	0	60.569	0	-1.90511	-4.91228	4	-1.22807
1825333	931395	Norway	female	intact	2007-05-12	Irsk Setter	38.4	8	29.54	893	Mix feeding	wet product : Satiety Weight Management Canine / dry product : Satiety Weight Management Dry	2015-03-16	1	2015-03-16	0	-1	-2	0	0	#N/A	893	0	70.476	0	0	0	0
1825333	931395	Norway	female	intact	2007-05-12	Irsk Setter	36.5	8	29.54	893	Mix feeding	wet product : Satiety Weight Management Canine / dry product : Satiety Weight Management Dry	2015-03-16	2	2015-03-30	0	0	-2	-1.9	2	-2.47396	893	0	70.476	0	-1.9	-4.94792	2	-2.47396
1825333	931395	Norway	female	intact	2007-05-12	Irsk Setter	36.4	8	29.54	893	Mix feeding	wet product : Satiety Weight Management Canine / dry product : Satiety Weight Management Dry	2015-03-16	3	2015-04-13	0	0	0	-2	4	-1.30208	893	0	70.476	0	-0.1	-0.260417	2	-0.130208
1825333	931395	Norway	female	intact	2007-05-12	Irsk Setter	35.1	8	29.54	893	Mix feeding	wet product : Satiety Weight Management Canine / dry product : Satiety Weight Management Dry	2015-03-16	4	2015-04-27	0	0	0	-3.3	6	-1.43229	893	0	70.476	0	-1.3	-3.38542	2	-1.69271
1825333	931395	Norway	female	intact	2007-05-12	Irsk Setter	35.8	8	29.54	809	Mix feeding	wet product : Satiety Weight Management Canine / dry product : Satiety Weight Management Dry	2015-03-16	5	2015-05-13	1	1	0	-2.6	8.28571	-0.81717	893	0	70.476	0	0.7	1.82292	2.28571	0.797526
1825384	1502311	USA	male	neutered	2013-11-11	Labrador Retriever	42.1845	8	32.4503	958	Dry	Satiety Weight Management Dry	2015-03-16	1	2015-03-16	0	1	-3	0	0	#N/A	798	-255	58.693	-18.755	0	0	0
1825384	1502311	USA	male	neutered	2013-11-11	Labrador Retriever	41.3227	8	32.4503	868	Dry	Satiety Weight Management Dry	2015-03-16	2	2015-04-02	1	1	-2	-0.861834	2.42857	-0.84124	798	-255	58.693	-18.755	-0.861834	-2.04301	2.42857	-0.84124
1825384	1502311	USA	male	neutered	2013-11-11	Labrador Retriever	40.8691	8	32.4503	778	Dry	Satiety Weight Management Dry	2015-03-16	3	2015-04-13	1	1	-2	-1.31543	4	-0.77957	798	-255	58.693	-18.755	-0.453597	-1.07527	1.57143	-0.684262
1825384	1502311	USA	male	neutered	2013-11-11	Labrador Retriever	38.964	8	32.4503	703	Dry	Satiety Weight Management Dry	2015-03-16	4	2015-05-14	0	0	-3	-3.22054	8.42857	-0.905777	798	-255	58.693	-18.755	-1.90511	-4.51613	4.42857	-1.01977
1825384	1502311	USA	male	neutered	2013-11-11	Labrador Retriever	37.83	8	32.4503	629	Dry	Satiety Weight Management Dry	2015-03-16	5	2015-06-18	0	0	-2	-4.35453	13.4286	-0.768703	798	-255	58.693	-18.755	-1.13399	-2.68817	5	-0.537634
1825421	1507572	USA	female	neutered	2010-03-05	Pug	9.75234	7	8.12846	292	Dry	Satiety Weight Management Dry	2015-03-16	1	2015-03-16	0	0	-2	0	0	#N/A	245.167	-74	50.928	-15.372	0	0	0
1825421	1507572	USA	female	neutered	2010-03-05	Pug	10.0245	7	8.12846	265	Dry	Satiety Weight Management Dry	2015-03-16	2	2015-04-02	0	1	-2	0.272158	2.42857	1.14911	245.167	-74	50.928	-15.372	0.272158	2.7907	2.42857	1.14911
1825421	1507572	USA	female	neutered	2010-03-05	Pug	9.52554	7	8.12846	239	Dry	Satiety Weight Management Dry	2015-03-16	3	2015-04-17	0	0	-3	-0.226799	4.57143	-0.508721	245.167	-74	50.928	-15.372	-0.498957	-5.11628	2.14286	-2.3876
1825421	1507572	USA	female	neutered	2010-03-05	Pug	9.3441	7	8.12846	218	Dry	Satiety Weight Management Dry	2015-03-16	4	2015-05-18	0	0	0	-0.408237	9	-0.465116	245.167	-74	50.928	-15.372	-0.181439	-1.86047	4.42857	-0.420105
1825421	1507572	USA	female	neutered	2010-03-05	Pug	9.29874	7	8.12846	196	Dry	Satiety Weight Management Dry	2015-03-16	5	2015-06-17	1	1	-1	-0.453597	13.2857	-0.350088	245.167	-74	50.928	-15.372	-0.0453597	-0.465116	4.28571	-0.108527
1825469	1512717	Germany	male	neutered	2008-03-17	Golden Retriever	50	8	41.67	1155	Dry	Satiety Weight Management Dry	2015-03-17	1	2015-03-17	0	0	0	0	0	#N/A	962.667	-307	58.696	-18.718	0	0	0
1825469	1512717	Germany	male	neutered	2008-03-17	Golden Retriever	50	8	41.67	1047	Dry	Satiety Weight Management Dry	2015-03-17	2	2015-03-25	-1	0	0	0	1.14286	0	962.667	-307	58.696	-18.718	0	0	1.14286	0
1825469	1512717	Germany	male	neutered	2008-03-17	Golden Retriever	49	8	41.67	939	Dry	Satiety Weight Management Dry	2015-03-17	3	2015-04-08	0	0	0	-1	3.14286	-0.636364	962.667	-307	58.696	-18.718	-1	-2	2	-1
1825469	1512717	Germany	male	neutered	2008-03-17	Golden Retriever	47.2	8	41.67	848	Dry	Satiety Weight Management Dry	2015-03-17	4	2015-05-06	0	0	0	-2.8	7.14286	-0.784	962.667	-307	58.696	-18.718	-1.8	-3.6	4	-0.9
1825469	1512717	Germany	male	neutered	2008-03-17	Golden Retriever	45.4	8	41.67	758	Dry	Satiety Weight Management Dry	2015-03-17	5	2015-06-03	1	1	0	-4.6	11.1429	-0.825641	962.667	-307	58.696	-18.718	-1.8	-3.6	4	-0.9
1825493	1510444	Germany	female	neutered	2011-07-01	Medium	17.2	7	13.23	420	Dry	Satiety Weight Management Dry	2015-03-17	1	2015-03-17	0	0	-2	0	0	#N/A	388.333	-38	55.98	-5.478	0	0	0
1825493	1510444	Germany	female	neutered	2011-07-01	Medium	16.9	7	13.23	382	Dry	Satiety Weight Management Dry	2015-03-17	2	2015-03-31	1	1	0	-0.3	2	-0.872093	388.333	-38	55.98	-5.478	-0.3	-1.74419	2	-0.872093
1825493	1510444	Germany	female	neutered	2011-07-01	Medium	16.3	7	13.23	382	Dry	Satiety Weight Management Dry	2015-03-17	3	2015-04-14	-1	-1	-1	-0.9	4	-1.30814	388.333	-38	55.98	-5.478	-0.6	-3.48837	2	-1.74419
1825493	1510444	Germany	female	neutered	2011-07-01	Medium	15.5	7	13.23	382	Dry	Satiety Weight Management Dry	2015-03-17	4	2015-05-19	1	1	0	-1.7	9	-1.09819	388.333	-38	55.98	-5.478	-0.8	-4.65116	5	-0.930233
1825493	1510444	Germany	female	neutered	2011-07-01	Medium	15	7	13.23	344	Dry	Satiety Weight Management Dry	2015-03-17	5	2015-06-16	1	1	0	-2.2	13	-0.9839	388.333	-38	55.98	-5.478	-0.5	-2.90698	4	-0.726744
1825506	1512717	Germany	female	intact	2008-03-17	Labrador	31.6	7	26.33	819	Dry	Satiety Weight Management Dry	2015-03-27	1	2015-03-17	1	1	-2	0	0	#N/A	742	-154	63.836	-13.249	0	0	0
1825506	1512717	Germany	female	intact	2008-03-17	Labrador	31.6	7	26.33	819	Dry	Satiety Weight Management Dry	2015-03-27	2	2015-03-27	1	1	-1	0	1.42857	0	742	-154	63.836	-13.249	0	0	1.42857	0
1825506	1512717	Germany	female	intact	2008-03-17	Labrador	31.8	7	26.33	742	Dry	Satiety Weight Management Dry	2015-03-27	3	2015-04-10	0	0	0	0.2	3.42857	0.184599	742	-154	63.836	-13.249	0.2	0.632911	2	0.316456
1825506	1512717	Germany	female	intact	2008-03-17	Labrador	30.6	7	26.33	665	Dry	Satiety Weight Management Dry	2015-03-27	4	2015-04-24	1	1	0	-1	5.42857	-0.582945	742	-154	63.836	-13.249	-1.2	-3.79747	2	-1.89873
1825506	1512717	Germany	female	intact	2008-03-17	Labrador	30.4	7	26.33	601	Dry	Satiety Weight Management Dry	2015-03-27	5	2015-05-08	1	1	-2	-1.2	7.42857	-0.511198	742	-154	63.836	-13.249	-0.2	-0.632911	2	-0.316456
1825512	1512717	Germany	female	intact	2010-03-17	Labrador	32.4	9	27	834	Dry	Satiety Weight Management Dry	2015-03-17	1	2015-03-17	1	1	0	0	0	#N/A	695.333	-221	58.704	-18.658	0	0	0
1825512	1512717	Germany	female	intact	2010-03-17	Labrador	32.4	9	27	756	Dry	Satiety Weight Management Dry	2015-03-17	2	2015-04-10	0	0	0	0	3.42857	0	695.333	-221	58.704	-18.658	0	0	3.42857	0
1825512	1512717	Germany	female	intact	2010-03-17	Labrador	31.5	9	27	678	Dry	Satiety Weight Management Dry	2015-03-17	3	2015-04-24	1	1	0	-0.9	5.42857	-0.511696	695.333	-221	58.704	-18.658	-0.9	-2.77778	2	-1.38889
1825512	1512717	Germany	female	intact	2010-03-17	Labrador	31.2	9	27	613	Dry	Satiety Weight Management Dry	2015-03-17	4	2015-05-08	1	0	-3	-1.2	7.42857	-0.498575	695.333	-221	58.704	-18.658	-0.3	-0.925926	2	-0.462963
1825512	1512717	Germany	female	intact	2010-03-17	Labrador	29.6	9	27	548	Dry	Satiety Weight Management Dry	2015-03-17	5	2015-06-19	1	1	0	-2.8	13.4286	-0.643551	695.333	-221	58.704	-18.658	-1.6	-4.93827	6	-0.823045
1825521	1502827	Germany	female	neutered	2008-05-22	Bull Terrier	17.6	8	14.67	454	Dry	Satiety Weight Management Dry	2015-03-17	1	2015-03-17	1	1	-2	0	0	#N/A	454	0	60.567	0	0	0	0
1825521	1502827	Germany	female	neutered	2008-05-22	Bull Terrier	16.5	8	14.67	454	Dry	Satiety Weight Management Dry	2015-03-17	2	2015-04-13	0	1	-1	-1.1	3.85714	-1.62037	454	0	60.567	0	-1.1	-6.25	3.85714	-1.62037
1825521	1502827	Germany	female	neutered	2008-05-22	Bull Terrier	15	8	14.67	454	Dry	Satiety Weight Management Dry	2015-03-17	3	2015-04-28	1	1	-1	-2.6	6	-2.46212	454	0	60.567	0	-1.5	-8.52273	2.14286	-3.97727
1825521	1502827	Germany	female	neutered	2008-05-22	Bull Terrier	14.9	8	14.67	454	Dry	Satiety Weight Management Dry	2015-03-17	4	2015-05-11	1	1	-1	-2.7	7.85714	-1.95248	454	0	60.567	0	-0.1	-0.568182	1.85714	-0.305944
1825521	1502827	Germany	female	neutered	2008-05-22	Bull Terrier	14.5	8	14.67	454	Dry	Satiety Weight Management Dry	2015-03-17	5	2015-06-12	1	1	-1	-3.1	12.4286	-1.41719	454	0	60.567	0	-0.4	-2.27273	4.57143	-0.497159
1825659	1510430	Germany	female	intact	2009-03-17	Maxi	42	7	30	903	Dry	Satiety Weight Management Dry	2015-03-17	1	2015-03-17	0	-1	-3	0	0	#N/A	832.167	-85	64.919	-6.631	0	0	0
1825659	1510430	Germany	female	intact	2009-03-17	Maxi	40.8	7	30	818	Dry	Satiety Weight Management Dry	2015-03-17	2	2015-04-08	0	0	-3	-1.2	3.14286	-0.909091	832.167	-85	64.919	-6.631	-1.2	-2.85714	3.14286	-0.909091
1825659	1510430	Germany	female	intact	2009-03-17	Maxi	36	7	30	818	Dry	Satiety Weight Management Dry	2015-03-17	3	2015-04-22	0	0	-3	-6	5.14286	-2.77778	832.167	-85	64.919	-6.631	-4.8	-11.4286	2	-5.71429
1825659	1510430	Germany	female	intact	2009-03-17	Maxi	33.2	7	30	818	Dry	Satiety Weight Management Dry	2015-03-17	4	2015-05-05	-1	0	-3	-8.8	7	-2.9932	832.167	-85	64.919	-6.631	-2.8	-6.66667	1.85714	-3.58974
1825659	1510430	Germany	female	intact	2009-03-17	Maxi	30.2	7	30	818	Dry	Satiety Weight Management Dry	2015-03-17	5	2015-06-12	0	0	-2	-11.8	12.4286	-2.26054	832.167	-85	64.919	-6.631	-3	-7.14286	5.42857	-1.31579
1825924	1072759	Denmark	male	intact	2007-02-20	Mops	15.7	7	11.21	492	Mix feeding	wet product : Satiety Weight Management - overvÇÝgtsdiÇÝt, vÇ¾dfoder / dry product : Satiety Small Dog - overvÇÝgtsdiÇÝt	2015-03-17	1	2015-03-17	0	0	-3	0	0	#N/A	412.5	-128	67.332	-20.893	0	0	0
1825924	1072759	Denmark	male	intact	2007-02-20	Mops	15.1	7	11.21	445	Mix feeding	wet product : Satiety Weight Management - overvÇÝgtsdiÇÝt, vÇ¾dfoder / dry product : Satiety Small Dog - overvÇÝgtsdiÇÝt	2015-03-17	2	2015-04-16	0	0	0	-0.6	4.28571	-0.89172	412.5	-128	67.332	-20.893	-0.6	-3.82166	4.28571	-0.89172
1825924	1072759	Denmark	male	intact	2007-02-20	Mops	14.8	7	11.21	405	Mix feeding	wet product : Satiety Weight Management - overvÇÝgtsdiÇÝt, vÇ¾dfoder / dry product : Satiety Small Dog - overvÇÝgtsdiÇÝt	2015-03-17	3	2015-04-30	0	1	0	-0.9	6.28571	-0.911986	412.5	-128	67.332	-20.893	-0.3	-1.91083	2	-0.955414
1825924	1072759	Denmark	male	intact	2007-02-20	Mops	14.8	7	11.21	364	Mix feeding	wet product : Satiety Weight Management - overvÇÝgtsdiÇÝt, vÇ¾dfoder / dry product : Satiety Small Dog - overvÇÝgtsdiÇÝt	2015-03-17	4	2015-05-19	-1	1	-2	-0.9	9	-0.636943	412.5	-128	67.332	-20.893	0	0	2.71429	0
1825924	1072759	Denmark	male	intact	2007-02-20	Mops	13.8	7	11.21	331	Mix feeding	wet product : Satiety Weight Management - overvÇÝgtsdiÇÝt, vÇ¾dfoder / dry product : Satiety Small Dog - overvÇÝgtsdiÇÝt	2015-03-17	5	2015-06-16	0	1	-2	-1.9	13	-0.930916	412.5	-128	67.332	-20.893	-1	-6.36943	4	-1.59236
1826021	1512747	USA	female	neutered	2007-11-18	Maxi	40.098	8	33.4165	841	Dry	Satiety Weight Management Dry	2015-03-17	1	2015-03-17	1	0	-2	0	0	#N/A	701	-229	50.437	-16.476	0	0	0
1826021	1512747	USA	female	neutered	2007-11-18	Maxi	39.6444	8	33.4165	765	Dry	Satiety Weight Management Dry	2015-03-17	2	2015-03-31	1	0	-2	-0.453597	2	-0.565611	701	-229	50.437	-16.476	-0.453597	-1.13122	2	-0.565611
1826021	1512747	USA	female	neutered	2007-11-18	Maxi	40.098	8	33.4165	688	Dry	Satiety Weight Management Dry	2015-03-17	3	2015-04-14	1	0	-1	0	4	0	701	-229	50.437	-16.476	0.453597	1.13122	2	0.565611
1826021	1512747	USA	female	neutered	2007-11-18	Maxi	39.4629	8	33.4165	612	Dry	Satiety Weight Management Dry	2015-03-17	4	2015-05-12	1	0	-1	-0.635036	8	-0.197964	701	-229	50.437	-16.476	-0.635036	-1.58371	4	-0.395928
1826021	1512747	USA	female	neutered	2007-11-18	Maxi	39.0547	8	33.4165	551	Dry	Satiety Weight Management Dry	2015-03-17	5	2015-06-12	1	1	-1	-1.04327	12.4286	-0.209341	701	-229	50.437	-16.476	-0.408237	-1.0181	4.42857	-0.229893
1826194	1492891	USA	female	neutered	2011-11-16	Poodle	4.67205	7	3.59249	158	Mix feeding	wet product : Satiety Weight Management Canine / dry product : Satiety Small Dog	2015-03-17	1	2015-03-17	-1	0	0	0	0	#N/A	143.833	-17	55.12	-6.515	0	0	0
1826194	1492891	USA	female	neutered	2011-11-16	Poodle	4.62669	7	3.59249	141	Mix feeding	wet product : Satiety Weight Management Canine / dry product : Satiety Small Dog	2015-03-17	2	2015-03-31	-1	1	0	-0.0453597	2	-0.485437	143.833	-17	55.12	-6.515	-0.0453597	-0.970874	2	-0.485437
1826194	1492891	USA	female	neutered	2011-11-16	Poodle	4.26381	7	3.59249	141	Mix feeding	wet product : Satiety Weight Management Canine / dry product : Satiety Small Dog	2015-03-17	3	2015-04-14	0	1	0	-0.408237	4	-2.18447	143.833	-17	55.12	-6.515	-0.362878	-7.76699	2	-3.8835
1826194	1492891	USA	female	neutered	2011-11-16	Poodle	3.85557	7	3.59249	141	Mix feeding	wet product : Satiety Weight Management Canine / dry product : Satiety Small Dog	2015-03-17	4	2015-05-19	0	1	0	-0.816475	9	-1.94175	143.833	-17	55.12	-6.515	-0.408237	-8.73786	5	-1.74757
1826194	1492891	USA	female	neutered	2011-11-16	Poodle	3.67414	7	3.59249	222	Mix feeding	wet product : Satiety Weight Management Canine / dry product : Satiety Small Dog	2015-03-17	5	2015-06-17	-1	1	0	-0.997913	13.1429	-1.62516	143.833	-17	55.12	-6.515	-0.181439	-3.8835	4.14286	-0.937395
1826319	1508576	Portugal	female	intact	2008-10-18	X-SMALL	23.55	8	18.12	773	Dry	Satiety Weight Management Dry	2015-03-17	1	2015-03-17	-1	-1	-2	0	0	#N/A	773	0	88.016	0	0	0	0
1826319	1508576	Portugal	female	intact	2008-10-18	X-SMALL	22.1	8	18.12	773	Dry	Satiety Weight Management Dry	2015-03-17	2	2015-04-06	-1	-1	-1	-1.45	2.85714	-2.15499	773	0	88.016	0	-1.45	-6.15711	2.85714	-2.15499
1826319	1508576	Portugal	female	intact	2008-10-18	X-SMALL	20.3	8	18.12	773	Mix feeding	wet product : Satiety Weight Management Canine / dry product : Satiety Weight Management Dry	2015-03-17	3	2015-04-20	1	0	-1	-3.25	4.85714	-2.84126	773	0	88.016	0	-1.8	-7.64331	2	-3.82166
1826319	1508576	Portugal	female	intact	2008-10-18	X-SMALL	19.9	8	18.12	773	Dry	Satiety Weight Management Dry	2015-03-17	4	2015-06-19	1	1	-1	-3.65	13.4286	-1.15418	773	0	88.016	0	-0.4	-1.69851	8.57143	-0.19816
1826319	1508576	Portugal	female	intact	2008-10-18	X-SMALL	21	8	18.12	696	Dry	Satiety Weight Management Dry	2015-03-17	5	2015-07-23	1	1	0	-2.55	18.2857	-0.592158	773	0	88.016	0	1.1	4.67091	4.85714	0.961659
1826325	1492467	Italy	female	intact	2008-03-17	Bassotto Tedesco	12.5	8	8.93	364	Dry	Satiety Weight Management Dry	2015-03-17	1	2015-03-17	0	0	-2	0	0	#N/A	364	0	70.463	0	0	0	0
1826325	1492467	Italy	female	intact	2008-03-17	Bassotto Tedesco	11.8	8	8.93	364	Dry	Satiety Weight Management Dry	2015-03-17	2	2015-04-03	-1	1	-1	-0.7	2.42857	-2.30588	364	0	70.463	0	-0.7	-5.6	2.42857	-2.30588
1826325	1492467	Italy	female	intact	2008-03-17	Bassotto Tedesco	10.9	8	8.93	364	Dry	Satiety Weight Management Dry	2015-03-17	3	2015-04-23	0	1	0	-1.6	5.28571	-2.42162	364	0	70.463	0	-0.9	-7.2	2.85714	-2.52
1826325	1492467	Italy	female	intact	2008-03-17	Bassotto Tedesco	10.88	8	8.93	364	Dry	Satiety Weight Management Dry	2015-03-17	4	2015-05-23	0	1	-1	-1.62	9.57143	-1.35403	364	0	70.463	0	-0.02	-0.16	4.28571	-0.0373333
1826325	1492467	Italy	female	intact	2008-03-17	Bassotto Tedesco	9.9	8	8.93	364	Dry	Satiety Weight Management Dry	2015-03-17	5	2015-06-19	0	1	0	-2.6	13.4286	-1.54894	364	0	70.463	0	-0.98	-7.84	3.85714	-2.03259
1826329	1512717	Germany	male	neutered	2010-03-17	Medium	34	8	28.33	865	Mix feeding	wet product : Satiety Weight Management Canine / dry product : Satiety Weight Management Dry	2015-03-17	1	2015-03-17	0	0	0	0	0	#N/A	865	0	70.442	0	0	0	0
1826329	1512717	Germany	male	neutered	2010-03-17	Medium	32	8	28.33	865	Mix feeding	wet product : Satiety Weight Management Canine / dry product : Satiety Weight Management Dry	2015-03-17	2	2015-04-08	0	0	0	-2	3.14286	-1.87166	865	0	70.442	0	-2	-5.88235	3.14286	-1.87166
1826329	1512717	Germany	male	neutered	2010-03-17	Medium	30.2	8	28.33	865	Mix feeding	wet product : Satiety Weight Management Canine / dry product : Satiety Weight Management Dry	2015-03-17	3	2015-05-22	0	0	-1	-3.8	9.42857	-1.18538	865	0	70.442	0	-1.8	-5.29412	6.28571	-0.842246
1826329	1512717	Germany	male	neutered	2010-03-17	Medium	28.9	8	28.33	865	Dry	Satiety Weight Management Dry	2015-03-17	4	2015-06-26	0	0	-1	-5.1	14.4286	-1.0396	865	0	70.442	0	-1.3	-3.82353	5	-0.764706
1826329	1512717	Germany	male	neutered	2010-03-17	Medium	27.3	8	28.33	865	Dry	Satiety Weight Management Dry	2015-03-17	5	2015-07-22	0	0	-1	-6.7	18.1429	-1.08615	865	0	70.442	0	-1.6	-4.70588	3.71429	-1.26697
1826332	1512717	Germany	male	neutered	2004-03-17	Giant	60	8	42.86	1180	Dry	Satiety Weight Management Dry	2015-03-17	1	2015-03-17	-1	-1	0	0	0	#N/A	1143	-111	68.235	-6.626	0	0	0
1826332	1512717	Germany	male	neutered	2004-03-17	Giant	57.5	8	42.86	1180	Dry	Satiety Weight Management Dry	2015-03-17	2	2015-04-07	-1	0	0	-2.5	3	-1.38889	1143	-111	68.235	-6.626	-2.5	-4.16667	3	-1.38889
1826332	1512717	Germany	male	neutered	2004-03-17	Giant	55.6	8	42.86	1180	Mix feeding	wet product : Satiety Weight Management Canine / dry product : Satiety Weight Management Dry	2015-03-17	3	2015-05-07	0	0	0	-4.4	7.28571	-1.00654	1143	-111	68.235	-6.626	-1.9	-3.16667	4.28571	-0.738889
1826332	1512717	Germany	male	neutered	2004-03-17	Giant	53.3	8	42.86	1069	Mix feeding	wet product : Satiety Weight Management Canine / dry product : Satiety Weight Management Dry	2015-03-17	4	2015-06-26	0	0	-1	-6.7	14.4286	-0.773927	1143	-111	68.235	-6.626	-2.3	-3.83333	7.14286	-0.536667
1826332	1512717	Germany	male	neutered	2004-03-17	Giant	51.2	8	42.86	959	Mix feeding	wet product : Satiety Weight Management Canine / dry product : Satiety Weight Management Dry	2015-03-17	5	2015-07-22	-1	0	-1	-8.8	18.1429	-0.808399	1143	-111	68.235	-6.626	-2.1	-3.5	3.71429	-0.942308
1826340	1512717	Germany	male	neutered	2004-03-17	Deutscher Sch¡?ferhund	45.1	8	34.69	1007	Mix feeding	wet product : Satiety Weight Management Canine / dry product : Satiety Weight Management Dry	2015-03-17	1	2015-03-17	0	1	-3	0	0	#N/A	838.833	-268	58.684	-18.749	0	0	0
1826340	1512717	Germany	male	neutered	2004-03-17	Deutscher Sch¡?ferhund	44.7	8	34.69	912	Mix feeding	wet product : Satiety Weight Management Canine / dry product : Satiety Weight Management Dry	2015-03-17	2	2015-04-07	0	0	-1	-0.4	3	-0.295639	838.833	-268	58.684	-18.749	-0.4	-0.886918	3	-0.295639
1826340	1512717	Germany	male	neutered	2004-03-17	Deutscher Sch¡?ferhund	43.5	8	34.69	818	Mix feeding	wet product : Satiety Weight Management Canine / dry product : Satiety Weight Management Dry	2015-03-17	3	2015-05-18	-1	0	-2	-1.6	8.85714	-0.400544	838.833	-268	58.684	-18.749	-1.2	-2.66075	5.85714	-0.454275
1826340	1512717	Germany	male	neutered	2004-03-17	Deutscher Sch¡?ferhund	43	8	34.69	739	Mix feeding	wet product : Satiety Weight Management Canine / dry product : Satiety Weight Management Dry	2015-03-17	4	2015-06-26	0	0	-2	-2.1	14.4286	-0.322715	838.833	-268	58.684	-18.749	-0.5	-1.10865	5.57143	-0.198988
1826340	1512717	Germany	male	neutered	2004-03-17	Deutscher Sch¡?ferhund	41.2	8	34.69	661	Mix feeding	wet product : Satiety Weight Management Canine / dry product : Satiety Weight Management Dry	2015-03-17	5	2015-07-22	0	-1	-1	-3.9	18.1429	-0.476631	838.833	-268	58.684	-18.749	-1.8	-3.99113	3.71429	-1.07454
1826405	1491877	USA	female	neutered	2008-11-06	Poodle	3.53806	8	2.72158	129	Wet	Satiety Weight Management Canine	2015-03-17	1	2015-03-17	0	1	0	0	0	#N/A	117	-24	55.217	-11.326	0	0	0
1826405	1491877	USA	female	neutered	2008-11-06	Poodle	3.22054	8	2.72158	129	Wet	Satiety Weight Management Canine	2015-03-17	2	2015-04-15	0	1	0	-0.317518	4.14286	-2.16622	117	-24	55.217	-11.326	-0.317518	-8.97436	4.14286	-2.16622
1826405	1491877	USA	female	neutered	2008-11-06	Poodle	3.4927	8	2.72158	117	Wet	Satiety Weight Management Canine	2015-03-17	3	2015-04-28	0	0	0	-0.0453597	6	-0.213675	117	-24	55.217	-11.326	0.272158	7.69231	1.85714	4.14201
1826405	1491877	USA	female	neutered	2008-11-06	Poodle	3.35662	8	2.72158	105	Wet	Satiety Weight Management Canine	2015-03-17	4	2015-05-15	0	0	0	-0.181439	8.42857	-0.608431	117	-24	55.217	-11.326	-0.136079	-3.84615	2.42857	-1.58371
1826405	1491877	USA	female	neutered	2008-11-06	Poodle	3.40198	8	2.72158	96	Wet	Satiety Weight Management Canine	2015-03-17	5	2015-07-24	0	0	0	-0.136079	18.4286	-0.208706	117	-24	55.217	-11.326	0.0453597	1.28205	10	0.128205
1826418	1509394	Spain	female	intact	2004-05-01	West Highland White Terrier	9.2	7	7.08	306	Dry	Satiety Weight Management Dry	2015-03-17	1	2015-03-17	-1	-1	-3	0	0	#N/A	255.167	-81	58.789	-18.662	0	0	0
1826418	1509394	Spain	female	intact	2004-05-01	West Highland White Terrier	9.55	7	7.08	277	Dry	Satiety Weight Management Dry	2015-03-17	2	2015-03-31	0	0	-1	0.35	2	1.90217	255.167	-81	58.789	-18.662	0.35	3.80435	2	1.90217
1826418	1509394	Spain	female	intact	2004-05-01	West Highland White Terrier	9.25	7	7.08	249	Dry	Satiety Weight Management Dry	2015-03-17	3	2015-04-23	0	0	-1	0.05	5.28571	0.10282	255.167	-81	58.789	-18.662	-0.3	-3.26087	3.28571	-0.992439
1826418	1509394	Spain	female	intact	2004-05-01	West Highland White Terrier	8.9	7	7.08	225	Dry	Satiety Weight Management Dry	2015-03-17	4	2015-05-26	0	0	-1	-0.3	10	-0.326087	255.167	-81	58.789	-18.662	-0.35	-3.80435	4.71429	-0.806983
1826418	1509394	Spain	female	intact	2004-05-01	West Highland White Terrier	9.2	7	7.08	206	Dry	Satiety Weight Management Dry	2015-03-17	5	2015-05-29	0	0	-1	0	10.4286	0	255.167	-81	58.789	-18.662	0.3	3.26087	0.428571	7.6087
1826423	1493717	Italy	female	intact	2012-03-17	Pinscher Nano	3	9	2.31	132	Dry	Satiety Small Dog	2015-03-17	1	2015-03-17	-1	-1	-3	0	0	#N/A	154.5	27	82.455	14.41	0	0	0
1826423	1493717	Italy	female	intact	2012-03-17	Pinscher Nano	2.9	9	2.31	159	Dry	Satiety Small Dog	2015-03-17	2	2015-03-30	0	0	0	-0.1	1.85714	-1.79487	154.5	27	82.455	14.41	-0.1	-3.33333	1.85714	-1.79487
1826423	1493717	Italy	female	intact	2012-03-17	Pinscher Nano	2.88	9	2.31	159	Dry	Satiety Small Dog	2015-03-17	3	2015-04-16	0	0	-1	-0.12	4.28571	-0.933333	154.5	27	82.455	14.41	-0.02	-0.666667	2.42857	-0.27451
1826423	1493717	Italy	female	intact	2012-03-17	Pinscher Nano	2.9	9	2.31	159	Mix feeding	wet product : Satiety Weight Management Canine / dry product : Satiety Small Dog	2015-03-17	4	2015-05-22	0	0	-1	-0.1	9.42857	-0.353535	154.5	27	82.455	14.41	0.02	0.666667	5.14286	0.12963
1826423	1493717	Italy	female	intact	2012-03-17	Pinscher Nano	2.7	9	2.31	143	Mix feeding	wet product : Satiety Weight Management Canine / dry product : Satiety Small Dog	2015-03-17	5	2015-06-24	0	0	-1	-0.3	14.1429	-0.707071	154.5	27	82.455	14.41	-0.2	-6.66667	4.71429	-1.41414
1826443	1492891	USA	female	neutered	2008-10-30	Golden Retriever	36.8321	7	28.3317	743	Dry	Satiety Weight Management Dry	2015-03-17	1	2015-03-17	-1	0	-1	0	0	#N/A	720.667	-67	58.685	-5.456	0	0	0
1826443	1492891	USA	female	neutered	2008-10-30	Golden Retriever	35.8795	7	28.3317	743	Dry	Satiety Weight Management Dry	2015-03-17	2	2015-04-02	0	0	0	-0.952554	2.28571	-1.13147	720.667	-67	58.685	-5.456	-0.952554	-2.58621	2.28571	-1.13147
1826443	1492891	USA	female	neutered	2008-10-30	Golden Retriever	35.2445	7	28.3317	743	Dry	Satiety Weight Management Dry	2015-03-17	3	2015-04-15	0	0	0	-1.58759	4.14286	-1.04043	720.667	-67	58.685	-5.456	-0.635036	-1.72414	1.85714	-0.928382
1826443	1492891	USA	female	neutered	2008-10-30	Golden Retriever	34.6548	7	28.3317	676	Dry	Satiety Weight Management Dry	2015-03-17	4	2015-05-14	0	0	0	-2.17727	8.28571	-0.713436	720.667	-67	58.685	-5.456	-0.589676	-1.60099	4.14286	-0.386445
1826443	1492891	USA	female	neutered	2008-10-30	Golden Retriever	33.1579	7	28.3317	608	Dry	Satiety Weight Management Dry	2015-03-17	5	2015-06-11	0	0	0	-3.67414	12.2857	-0.811949	720.667	-67	58.685	-5.456	-1.49687	-4.06404	4	-1.01601
1826451	1488111	USA	male	neutered	2009-03-17	Golden Retriever	50.8029	7	39.0774	1101	Dry	Satiety Weight Management Dry	2015-03-17	1	2015-03-17	0	1	-1	0	0	#N/A	917.833	-292	58.725	-18.683	0	0	0
1826451	1488111	USA	male	neutered	2009-03-17	Golden Retriever	49.8957	7	39.0774	998	Dry	Satiety Weight Management Dry	2015-03-17	2	2015-04-01	1	1	-1	-0.907194	2.14286	-0.833333	917.833	-292	58.725	-18.683	-0.907194	-1.78571	2.14286	-0.833333
1826451	1488111	USA	male	neutered	2009-03-17	Golden Retriever	49.8957	7	39.0774	895	Dry	Satiety Weight Management Dry	2015-03-17	3	2015-04-15	1	1	-1	-0.907194	4.14286	-0.431034	917.833	-292	58.725	-18.683	0	0	2	0
1826451	1488111	USA	male	neutered	2009-03-17	Golden Retriever	48.0813	7	39.0774	809	Dry	Satiety Weight Management Dry	2015-03-17	4	2015-05-13	1	1	-1	-2.72158	8.14286	-0.657895	917.833	-292	58.725	-18.683	-1.81439	-3.57143	4	-0.892857
1826451	1488111	USA	male	neutered	2009-03-17	Golden Retriever	46.2669	7	39.0774	723	Dry	Satiety Weight Management Dry	2015-03-17	5	2015-06-10	1	1	-1	-4.53597	12.1429	-0.735294	917.833	-292	58.725	-18.683	-1.81439	-3.57143	4	-0.892857
1826471	1511545	USA	female	neutered	2008-03-13	Pug	13.5172	7	10.3964	351	Dry	Satiety Small Dog	2015-03-17	1	2015-03-18	-1	-1	-1	0	0	#N/A	294.667	-89	50.894	-15.372	0	0	0
1826471	1511545	USA	female	neutered	2008-03-13	Pug	14.1976	7	10.3964	319	Dry	Satiety Small Dog	2015-03-17	2	2015-03-31	0	0	0	0.680396	1.85714	2.71038	294.667	-89	50.894	-15.372	0.680396	5.03356	1.85714	2.71038
1826471	1511545	USA	female	neutered	2008-03-13	Pug	13.245	7	10.3964	287	Dry	Satiety Small Dog	2015-03-17	3	2015-04-14	0	0	-1	-0.272158	3.85714	-0.521999	294.667	-89	50.894	-15.372	-0.952554	-7.04698	2	-3.52349
1826471	1511545	USA	female	neutered	2008-03-13	Pug	13.0636	7	10.3964	262	Dry	Satiety Small Dog	2015-03-17	4	2015-05-16	0	0	-1	-0.453597	8.42857	-0.398134	294.667	-89	50.894	-15.372	-0.181439	-1.34228	4.57143	-0.293624
1826471	1511545	USA	female	neutered	2008-03-13	Pug	11.6121	7	10.3964	262	Dry	Satiety Weight Management Dry	2015-03-17	5	2015-06-16	0	0	0	-1.90511	12.8571	-1.0962	294.667	-89	50.894	-15.372	-1.45151	-10.7383	4.42857	-2.42477
1826520	1507104	USA	female	neutered	2010-03-13	Medium	29.1209	7	22.3986	623	Dry	Satiety Weight Management Dry	2015-03-18	1	2015-03-18	0	-1	-3	0	0	#N/A	523.333	-158	50.829	-15.346	0	0	0
1826520	1507104	USA	female	neutered	2010-03-13	Medium	29.3024	7	22.3986	567	Dry	Satiety Weight Management Dry	2015-03-18	2	2015-04-01	0	0	-2	0.181439	2	0.311526	523.333	-158	50.829	-15.346	0.181439	0.623053	2	0.311526
1826520	1507104	USA	female	neutered	2010-03-13	Medium	28.3045	7	22.3986	510	Dry	Satiety Weight Management Dry	2015-03-18	3	2015-04-14	1	0	-1	-0.816475	3.85714	-0.726895	523.333	-158	50.829	-15.346	-0.997913	-3.42679	1.85714	-1.8452
1826520	1507104	USA	female	neutered	2010-03-13	Medium	26.8529	7	22.3986	465	Dry	Satiety Weight Management Dry	2015-03-18	4	2015-05-12	1	1	0	-2.26799	7.85714	-0.991221	523.333	-158	50.829	-15.346	-1.45151	-4.98442	4	-1.24611
1826520	1507104	USA	female	neutered	2010-03-13	Medium	26.4901	7	22.3986	420	Dry	Satiety Weight Management Dry	2015-03-18	5	2015-06-16	1	1	-2	-2.63086	12.8571	-0.702665	523.333	-158	50.829	-15.346	-0.362878	-1.24611	5	-0.249221
1826576	1507564	Germany	male	intact	2007-03-18	Jack Russell Terrier	10.8	9	8.5	400	Mix feeding	wet product : Satiety Weight Management Canine / dry product : Satiety Small Dog	2015-03-18	1	2015-03-18	0	0	-2	0	0	#N/A	357.333	-71	71.781	-14.262	0	0	0
1826576	1507564	Germany	male	intact	2007-03-18	Jack Russell Terrier	10.4	9	8.5	362	Mix feeding	wet product : Satiety Weight Management Canine / dry product : Satiety Small Dog	2015-03-18	2	2015-04-14	0	0	-2	-0.4	3.85714	-0.960219	357.333	-71	71.781	-14.262	-0.4	-3.7037	3.85714	-0.960219
1826576	1507564	Germany	male	intact	2007-03-18	Jack Russell Terrier	10	9	8.5	362	Mix feeding	wet product : Satiety Weight Management Canine / dry product : Satiety Small Dog	2015-03-18	3	2015-04-28	0	0	-2	-0.8	5.85714	-1.26468	357.333	-71	71.781	-14.262	-0.4	-3.7037	2	-1.85185
1826576	1507564	Germany	male	intact	2007-03-18	Jack Russell Terrier	9.8	9	8.5	329	Mix feeding	wet product : Satiety Weight Management Canine / dry product : Satiety Small Dog	2015-03-18	4	2015-05-26	0	0	-2	-1	9.85714	-0.939345	357.333	-71	71.781	-14.262	-0.2	-1.85185	4	-0.462963
1826576	1507564	Germany	male	intact	2007-03-18	Jack Russell Terrier	8.4	9	8.5	329	Mix feeding	wet product : Satiety Weight Management Canine / dry product : Satiety Small Dog	2015-03-18	5	2015-07-28	0	0	-2	-2.4	18.8571	-1.17845	357.333	-71	71.781	-14.262	-1.4	-12.963	9	-1.44033
1826626	1429140	Spain	male	intact	2007-09-10	Pastor AlemÇ­n	37.4	8	31.17	1060	Dry	Satiety Weight Management Dry	2015-03-18	1	2015-03-18	0	0	-1	0	0	#N/A	1060	0	80.353	0	0	0	0
1826626	1429140	Spain	male	intact	2007-09-10	Pastor AlemÇ­n	35.8	8	31.17	1060	Dry	Satiety Weight Management Dry	2015-03-18	2	2015-04-01	0	0	-1	-1.6	2	-2.13904	1060	0	80.353	0	-1.6	-4.27807	2	-2.13904
1826626	1429140	Spain	male	intact	2007-09-10	Pastor AlemÇ­n	35	8	31.17	1060	Dry	Satiety Weight Management Dry	2015-03-18	3	2015-04-14	0	1	0	-2.4	3.85714	-1.6637	1060	0	80.353	0	-0.8	-2.13904	1.85714	-1.15179
1826626	1429140	Spain	male	intact	2007-09-10	Pastor AlemÇ­n	34.8	8	31.17	1060	Dry	Satiety Weight Management Dry	2015-03-18	4	2015-04-30	0	0	-1	-2.6	6.14286	-1.1317	1060	0	80.353	0	-0.2	-0.534759	2.28571	-0.233957
1826626	1429140	Spain	male	intact	2007-09-10	Pastor AlemÇ­n	34.5	8	31.17	958	Dry	Satiety Weight Management Dry	2015-03-18	5	2015-05-15	0	0	-2	-2.9	8.28571	-0.935829	1060	0	80.353	0	-0.3	-0.802139	2.14286	-0.374332
1826667	1511537	Hungary	male	neutered	2004-04-30	Chihuahua	5.6	7	4.31	211	Dry	Satiety Small Dog	2015-03-18	1	2015-03-18	-1	-1	-3	0	0	#N/A	211	0	70.538	0	0	0	0
1826667	1511537	Hungary	male	neutered	2004-04-30	Chihuahua	5.3	7	4.31	211	Dry	Satiety Small Dog	2015-03-18	2	2015-04-01	-1	-1	-3	-0.3	2	-2.67857	211	0	70.538	0	-0.3	-5.35714	2	-2.67857
1826667	1511537	Hungary	male	neutered	2004-04-30	Chihuahua	5.3	7	4.31	211	Dry	Satiety Small Dog	2015-03-18	3	2015-04-22	0	0	-2	-0.3	5	-1.07143	211	0	70.538	0	0	0	3	0
1826667	1511537	Hungary	male	neutered	2004-04-30	Chihuahua	5	7	4.31	211	Wet	Satiety Weight Management Canine	2015-03-18	4	2015-05-26	0	0	-2	-0.6	9.85714	-1.08696	211	0	70.538	0	-0.3	-5.35714	4.85714	-1.10294
1826667	1511537	Hungary	male	neutered	2004-04-30	Chihuahua	4.8	7	4.31	191	Dry	Satiety Small Dog	2015-03-18	5	2015-07-01	0	0	-1	-0.8	15	-0.952381	211	0	70.538	0	-0.2	-3.57143	5.14286	-0.694444
1826699	931395	Norway	female	intact	2005-06-19	Berner Sennenhund	45.5	7	37.92	1076	Mix feeding	wet product : Satiety Weight Management Canine / dry product : Satiety Weight Management Dry	2015-03-18	1	2015-03-18	0	1	-2	0	0	#N/A	897.167	-285	58.711	-18.651	0	0	0
1826699	931395	Norway	female	intact	2005-06-19	Berner Sennenhund	45	7	37.92	975	Mix feeding	wet product : Satiety Weight Management Canine / dry product : Satiety Weight Management Dry	2015-03-18	2	2015-04-01	0	0	-2	-0.5	2	-0.549451	897.167	-285	58.711	-18.651	-0.5	-1.0989	2	-0.549451
1826699	931395	Norway	female	intact	2005-06-19	Berner Sennenhund	43.9	7	37.92	875	Mix feeding	wet product : Satiety Weight Management Canine / dry product : Satiety Weight Management Dry	2015-03-18	3	2015-04-16	0	0	0	-1.6	4.14286	-0.848806	897.167	-285	58.711	-18.651	-1.1	-2.41758	2.14286	-1.12821
1826699	931395	Norway	female	intact	2005-06-19	Berner Sennenhund	43.5	7	37.92	791	Mix feeding	wet product : Satiety Weight Management Canine / dry product : Satiety Weight Management Dry	2015-03-18	4	2015-04-29	0	0	-1	-2	6	-0.732601	897.167	-285	58.711	-18.651	-0.4	-0.879121	1.85714	-0.473373
1826699	931395	Norway	female	intact	2005-06-19	Berner Sennenhund	41.7	7	37.92	791	Mix feeding	wet product : Satiety Weight Management Canine / dry product : Satiety Weight Management Dry	2015-03-18	5	2015-05-13	0	0	-2	-3.8	8	-1.04396	897.167	-285	58.711	-18.651	-1.8	-3.95604	2	-1.97802
1826924	1502313	USA	male	neutered	2009-03-18	Giant	46.2669	9	38.5557	1090	Dry	Satiety Weight Management Dry	2015-03-18	1	2015-03-18	-1	0	0	0	0	#N/A	988	-204	63.854	-13.184	0	0	0
1826924	1502313	USA	male	neutered	2009-03-18	Giant	45.3143	9	38.5557	1090	Dry	Satiety Weight Management Dry	2015-03-18	2	2015-04-01	0	0	0	-0.952554	2	-1.02941	988	-204	63.854	-13.184	-0.952554	-2.05882	2	-1.02941
1826924	1502313	USA	male	neutered	2009-03-18	Giant	44.5886	9	38.5557	988	Dry	Satiety Weight Management Dry	2015-03-18	3	2015-04-15	0	0	0	-1.67831	4	-0.906863	988	-204	63.854	-13.184	-0.725755	-1.56863	2	-0.784314
1826924	1502313	USA	male	neutered	2009-03-18	Giant	43.7721	9	38.5557	886	Dry	Satiety Weight Management Dry	2015-03-18	4	2015-05-12	0	0	0	-2.49478	7.85714	-0.686275	988	-204	63.854	-13.184	-0.816475	-1.76471	3.85714	-0.457516
1826924	1502313	USA	male	neutered	2009-03-18	Giant	40.9145	9	38.5557	800	Dry	Satiety Weight Management Dry	2015-03-18	5	2015-06-10	0	0	-1	-5.35244	12	-0.964052	988	-204	63.854	-13.184	-2.85766	-6.17647	4.14286	-1.49087
1826950	1502313	USA	female	neutered	2007-03-18	Labrador Retriever	44.9061	7	34.5414	863	Mix feeding	wet product : Satiety Weight Management Canine / dry product : Satiety Weight Management Dry	2015-03-18	1	2015-03-18	1	1	-1	0	0	#N/A	771.167	-157	54.124	-11.019	0	0	0
1826950	1502313	USA	female	neutered	2007-03-18	Labrador Retriever	44.2711	7	34.5414	784	Mix feeding	wet product : Satiety Weight Management Canine / dry product : Satiety Weight Management Dry	2015-03-18	2	2015-04-01	0	0	0	-0.635036	2	-0.707071	771.167	-157	54.124	-11.019	-0.635036	-1.41414	2	-0.707071
1826950	1502313	USA	female	neutered	2007-03-18	Labrador Retriever	43.0464	7	34.5414	784	Dry	Satiety Weight Management Dry	2015-03-18	3	2015-04-15	1	1	0	-1.85975	4	-1.03535	771.167	-157	54.124	-11.019	-1.22471	-2.72727	2	-1.36364
1826950	1502313	USA	female	neutered	2007-03-18	Labrador Retriever	41.8216	7	34.5414	706	Dry	Satiety Weight Management Dry	2015-03-18	4	2015-05-12	-1	0	-1	-3.08446	7.85714	-0.874197	771.167	-157	54.124	-11.019	-1.22471	-2.72727	3.85714	-0.707071
1826950	1502313	USA	female	neutered	2007-03-18	Labrador Retriever	41.0959	7	34.5414	643	Dry	Satiety Weight Management Dry	2015-03-18	5	2015-06-10	0	1	-1	-3.81022	12	-0.707071	771.167	-157	54.124	-11.019	-0.725755	-1.61616	4.14286	-0.390108
1826970	1504877	USA	male	neutered	2008-05-27	Maltese	5.48852	8	4.57226	221	Dry	Satiety Small Dog	2015-03-18	1	2015-03-18	0	0	-2	0	0	#N/A	183.833	-59	58.793	-18.869	0	0	0
1826970	1504877	USA	male	neutered	2008-05-27	Maltese	5.53388	8	4.57226	200	Dry	Satiety Small Dog	2015-03-18	2	2015-04-03	0	0	-1	0.0453597	2.28571	0.36157	183.833	-59	58.793	-18.869	0.0453597	0.826446	2.28571	0.36157
1826970	1504877	USA	male	neutered	2008-05-27	Maltese	5.6246	8	4.57226	179	Dry	Satiety Small Dog	2015-03-18	3	2015-04-17	1	1	0	0.136079	4.28571	0.578512	183.833	-59	58.793	-18.869	0.0907194	1.65289	2	0.826446
1826970	1504877	USA	male	neutered	2008-05-27	Maltese	5.3978	8	4.57226	162	Dry	Satiety Small Dog	2015-03-18	4	2015-05-08	0	0	-3	-0.0907194	7.28571	-0.226868	183.833	-59	58.793	-18.869	-0.226799	-4.13223	3	-1.37741
1826970	1504877	USA	male	neutered	2008-05-27	Maltese	5.21637	8	4.57226	145	Dry	Satiety Small Dog	2015-03-18	5	2015-06-10	0	0	-2	-0.272158	12	-0.413223	183.833	-59	58.793	-18.869	-0.181439	-3.30579	4.71429	-0.701227
1826971	1504877	USA	male	intact	2008-06-27	Labrador Retriever	44.1804	7	36.8185	1201	Dry	Satiety Weight Management Dry	2015-03-18	1	2015-03-18	1	1	-2	0	0	#N/A	1086	-230	72.658	-15.388	0	0	0
1826971	1504877	USA	male	intact	2008-06-27	Labrador Retriever	42.502	7	36.8185	1201	Dry	Satiety Weight Management Dry	2015-03-18	2	2015-04-03	0	1	-1	-1.67831	2.28571	-1.66196	1086	-230	72.658	-15.388	-1.67831	-3.79877	2.28571	-1.66196
1826971	1504877	USA	male	intact	2008-06-27	Labrador Retriever	42.9556	7	36.8185	1086	Dry	Satiety Weight Management Dry	2015-03-18	3	2015-04-17	1	1	0	-1.22471	4.28571	-0.646817	1086	-230	72.658	-15.388	0.453597	1.02669	2	0.513347
1826971	1504877	USA	male	intact	2008-06-27	Labrador Retriever	41.4134	7	36.8185	971	Dry	Satiety Weight Management Dry	2015-03-18	4	2015-05-08	0	1	0	-2.76694	7.28571	-0.859605	1086	-230	72.658	-15.388	-1.54223	-3.49076	3	-1.16359
1826971	1504877	USA	male	intact	2008-06-27	Labrador Retriever	40.5969	7	36.8185	872	Dry	Satiety Weight Management Dry	2015-03-18	5	2015-06-10	0	1	-1	-3.58342	12	-0.675907	1086	-230	72.658	-15.388	-0.816475	-1.84805	4.71429	-0.39201
1827135	1504862	Portugal	female	intact	2012-06-24	others	11.6	9	9.67	387	Dry	Satiety Small Dog	2015-03-18	1	2015-03-18	1	1	0	0	0	#N/A	322.167	-103	58.75	-18.783	0	0	0
1827135	1504862	Portugal	female	intact	2012-06-24	others	11.7	9	9.67	350	Dry	Satiety Small Dog	2015-03-18	2	2015-04-14	0	0	0	0.1	3.85714	0.223499	322.167	-103	58.75	-18.783	0.1	0.862069	3.85714	0.223499
1827135	1504862	Portugal	female	intact	2012-06-24	others	11.8	9	9.67	314	Dry	Satiety Small Dog	2015-03-18	3	2015-05-06	0	0	-1	0.2	7	0.246305	322.167	-103	58.75	-18.783	0.1	0.862069	3.14286	0.274295
1827135	1504862	Portugal	female	intact	2012-06-24	others	11.3	9	9.67	284	Dry	Satiety Small Dog	2015-03-18	4	2015-05-28	0	0	-1	-0.3	10.1429	-0.254978	322.167	-103	58.75	-18.783	-0.5	-4.31034	3.14286	-1.37147
1827135	1504862	Portugal	female	intact	2012-06-24	others	11.2	9	9.67	254	Dry	Satiety Small Dog	2015-03-18	5	2015-06-16	1	1	0	-0.4	12.8571	-0.268199	322.167	-103	58.75	-18.783	-0.1	-0.862069	2.71429	-0.317604
1827142	1504862	Portugal	male	intact	2007-04-26	Pug	9.7	8	8.08	385	Dry	Satiety Small Dog	2015-03-18	1	2015-03-18	-1	0	0	0	0	#N/A	375.5	-42	78.352	-8.764	0	0	0
1827142	1504862	Portugal	male	intact	2007-04-26	Pug	8.3	8	8.08	422	Dry	Satiety Small Dog	2015-03-18	2	2015-04-14	-1	0	0	-1.4	3.85714	-3.74189	375.5	-42	78.352	-8.764	-1.4	-14.433	3.85714	-3.74189
1827142	1504862	Portugal	male	intact	2007-04-26	Pug	9.25	8	8.08	380	Dry	Satiety Small Dog	2015-03-18	3	2015-04-28	-1	1	0	-0.45	5.85714	-0.792054	375.5	-42	78.352	-8.764	0.95	9.79381	2	4.89691
1827142	1504862	Portugal	male	intact	2007-04-26	Pug	9.1	8	8.08	343	Dry	Satiety Small Dog	2015-03-18	4	2015-05-07	0	0	0	-0.6	7.14286	-0.865979	375.5	-42	78.352	-8.764	-0.15	-1.54639	1.28571	-1.20275
1827142	1504862	Portugal	male	intact	2007-04-26	Pug	9	8	8.08	312	Dry	Satiety Small Dog	2015-03-18	5	2015-06-05	0	0	0	-0.7	11.2857	-0.639436	375.5	-42	78.352	-8.764	-0.1	-1.03093	4.14286	-0.248845
1827170	1502313	USA	female	neutered	2009-03-18	X-SMALL	12.7007	7	10.5824	355	Dry	Satiety Weight Management Dry	2015-03-18	1	2015-03-18	0	1	-1	0	0	#N/A	323	-64	55.051	-10.908	0	0	0
1827170	1502313	USA	female	neutered	2009-03-18	X-SMALL	12.3832	7	10.5824	355	Dry	Satiety Weight Management Dry	2015-03-18	2	2015-04-02	1	1	-1	-0.317518	2.14286	-1.16667	323	-64	55.051	-10.908	-0.317518	-2.5	2.14286	-1.16667
1827170	1502313	USA	female	neutered	2009-03-18	X-SMALL	12.4286	7	10.5824	323	Dry	Satiety Weight Management Dry	2015-03-18	3	2015-04-16	0	0	-1	-0.272158	4.14286	-0.517241	323	-64	55.051	-10.908	0.0453597	0.357143	2	0.178571
1827170	1502313	USA	female	neutered	2009-03-18	X-SMALL	11.7935	7	10.5824	291	Dry	Satiety Weight Management Dry	2015-03-18	4	2015-05-12	1	1	-1	-0.907194	7.85714	-0.909091	323	-64	55.051	-10.908	-0.635036	-5	3.71429	-1.34615
1827170	1502313	USA	female	neutered	2009-03-18	X-SMALL	11.1585	7	10.5824	291	Dry	Satiety Weight Management Dry	2015-03-18	5	2015-06-09	0	0	-1	-1.54223	11.8571	-1.0241	323	-64	55.051	-10.908	-0.635036	-5	4	-1.25
1827176	1512729	Argentina	female	intact	2011-01-06	Schnauzer Miniatura	7.8	8	6.5	287	Dry	Satiety Small Dog	2015-03-18	1	2015-03-18	0	0	-3	0	0	#N/A	246.5	-54	60.552	-13.265	0	0	0
1827176	1512729	Argentina	female	intact	2011-01-06	Schnauzer Miniatura	7.55	8	6.5	260	Dry	Satiety Small Dog	2015-03-18	2	2015-04-24	1	1	-2	-0.25	5.28571	-0.606376	246.5	-54	60.552	-13.265	-0.25	-3.20513	5.28571	-0.606376
1827176	1512729	Argentina	female	intact	2011-01-06	Schnauzer Miniatura	7.3	8	6.5	233	Dry	Satiety Small Dog	2015-03-18	3	2015-05-05	1	1	-1	-0.5	6.85714	-0.934829	246.5	-54	60.552	-13.265	-0.25	-3.20513	1.57143	-2.03963
1827176	1512729	Argentina	female	intact	2011-01-06	Schnauzer Miniatura	6.95	8	6.5	233	Dry	Satiety Small Dog	2015-03-18	4	2015-05-11	0	0	-1	-0.85	7.71429	-1.41263	246.5	-54	60.552	-13.265	-0.35	-4.48718	0.857143	-5.23504
1827176	1512729	Argentina	female	intact	2011-01-06	Schnauzer Miniatura	6.9	8	6.5	233	Dry	Satiety Small Dog	2015-03-18	5	2015-05-30	0	1	-3	-0.9	10.4286	-1.10643	246.5	-54	60.552	-13.265	-0.05	-0.641026	2.71429	-0.236167
1827187	574361	Norway	female	neutered	2011-04-05	Shetland Sheepdog	10.9	7	9.08	317	Dry	Satiety Small Dog	2015-03-18	1	2015-03-18	1	1	-2	0	0	#N/A	334	0	63.853	0	0	0	0
1827187	574361	Norway	female	neutered	2011-04-05	Shetland Sheepdog	9.6	7	9.08	351	Dry	Satiety Small Dog	2015-03-18	2	2015-03-31	1	1	-2	-1.3	1.85714	-6.42202	334	0	63.853	0	-1.3	-11.9266	1.85714	-6.42202
1827187	574361	Norway	female	neutered	2011-04-05	Shetland Sheepdog	9.6	7	9.08	351	Dry	Satiety Small Dog	2015-03-18	3	2015-04-17	1	1	-2	-1.3	4.28571	-2.78287	334	0	63.853	0	0	0	2.42857	0
1827187	574361	Norway	female	neutered	2011-04-05	Shetland Sheepdog	10.2	7	9.08	317	Dry	Satiety Small Dog	2015-03-18	4	2015-06-08	1	1	-2	-0.7	11.7143	-0.548221	334	0	63.853	0	0.6	5.50459	7.42857	0.741002
1827187	574361	Norway	female	neutered	2011-04-05	Shetland Sheepdog	9.8	7	9.08	288	Dry	Satiety Small Dog	2015-03-18	5	2015-07-09	1	1	-2	-1.1	16.1429	-0.625152	334	0	63.853	0	-0.4	-3.66972	4.42857	-0.828648
1827231	1488109	USA	female	neutered	2012-01-26	X-SMALL	5.6246	8	4.68566	193	Dry	Satiety Weight Management Dry	2015-03-18	1	2015-03-18	1	1	-1	0	0	#N/A	203.5	0	63.898	0	0	0	0
1827231	1488109	USA	female	neutered	2012-01-26	X-SMALL	5.26173	8	4.68566	214	Dry	Satiety Weight Management Dry	2015-03-18	2	2015-04-01	1	1	-1	-0.362878	2	-3.22581	203.5	0	63.898	0	-0.362878	-6.45161	2	-3.22581
1827231	1488109	USA	female	neutered	2012-01-26	X-SMALL	5.26173	8	4.68566	214	Dry	Satiety Weight Management Dry	2015-03-18	3	2015-04-14	1	1	-1	-0.362878	3.85714	-1.67264	203.5	0	63.898	0	0	0	1.85714	0
1827231	1488109	USA	female	neutered	2012-01-26	X-SMALL	5.21637	8	4.68566	193	Dry	Satiety Weight Management Dry	2015-03-18	4	2015-05-20	1	1	-2	-0.408237	9	-0.806452	203.5	0	63.898	0	-0.0453597	-0.806452	5.14286	-0.15681
1827231	1488109	USA	female	neutered	2012-01-26	X-SMALL	5.08029	8	4.68566	176	Dry	Satiety Weight Management Dry	2015-03-18	5	2015-06-17	1	1	0	-0.544316	13	-0.744417	203.5	0	63.898	0	-0.136079	-2.41935	4	-0.604839
1827237	1488111	USA	male	intact	2012-03-16	Labrador Retriever	48.0813	8	40.0662	1279	Dry	Satiety Weight Management Dry	2015-03-18	1	2015-03-18	1	1	-3	0	0	#N/A	1279	0	80.313	0	0	0	0
1827237	1488111	USA	male	intact	2012-03-16	Labrador Retriever	45.3597	8	40.0662	1279	Dry	Satiety Weight Management Dry	2015-03-18	2	2015-04-01	1	1	-3	-2.72158	2	-2.83019	1279	0	80.313	0	-2.72158	-5.66038	2	-2.83019
1827237	1488111	USA	male	intact	2012-03-16	Labrador Retriever	43.0917	8	40.0662	1279	Dry	Satiety Weight Management Dry	2015-03-18	3	2015-04-15	1	1	-3	-4.98957	4	-2.59434	1279	0	80.313	0	-2.26799	-4.71698	2	-2.35849
1827237	1488111	USA	male	intact	2012-03-16	Labrador Retriever	42.6381	8	40.0662	1279	Dry	Satiety Weight Management Dry	2015-03-18	4	2015-05-13	1	1	-3	-5.44316	8	-1.41509	1279	0	80.313	0	-0.453597	-0.943396	4	-0.235849
1827237	1488111	USA	male	intact	2012-03-16	Labrador Retriever	42.366	8	40.0662	1157	Dry	Satiety Weight Management Dry	2015-03-18	5	2015-06-10	1	1	-3	-5.71532	12	-0.990566	1279	0	80.313	0	-0.272158	-0.566038	4	-0.141509
1827244	1488111	USA	female	neutered	2006-03-15	Labrador Retriever	32.659	8	25.1202	679	Dry	Satiety Weight Management Dry	2015-03-18	1	2015-03-18	-1	0	-2	0	0	#N/A	570.5	-172	50.844	-15.329	0	0	0
1827244	1488111	USA	female	neutered	2006-03-15	Labrador Retriever	33.5662	8	25.1202	618	Dry	Satiety Weight Management Dry	2015-03-18	2	2015-04-01	-1	0	-2	0.907194	2	1.38889	570.5	-172	50.844	-15.329	0.907194	2.77778	2	1.38889
1827244	1488111	USA	female	neutered	2006-03-15	Labrador Retriever	32.8858	8	25.1202	556	Dry	Satiety Weight Management Dry	2015-03-18	3	2015-04-15	-1	0	-2	0.226799	4	0.173611	570.5	-172	50.844	-15.329	-0.680396	-2.08333	2	-1.04167
1827244	1488111	USA	female	neutered	2006-03-15	Labrador Retriever	31.8425	8	25.1202	507	Dry	Satiety Weight Management Dry	2015-03-18	4	2015-05-13	-1	-1	-2	-0.816475	8	-0.3125	570.5	-172	50.844	-15.329	-1.04327	-3.19444	4	-0.798611
1827244	1488111	USA	female	neutered	2006-03-15	Labrador Retriever	31.3889	8	25.1202	457	Dry	Satiety Weight Management Dry	2015-03-18	5	2015-06-10	-1	0	-1	-1.27007	12	-0.324074	570.5	-172	50.844	-15.329	-0.453597	-1.38889	4	-0.347222
1827251	1510434	Germany	male	neutered	2010-07-07	Golden Retriever	45	8	37.5	1067	Dry	Satiety Weight Management Dry	2015-03-18	1	2015-03-18	0	0	-1	0	0	#N/A	889.333	-283	58.687	-18.675	0	0	0
1827251	1510434	Germany	male	neutered	2010-07-07	Golden Retriever	44.4	8	37.5	967	Dry	Satiety Weight Management Dry	2015-03-18	2	2015-04-07	0	0	-1	-0.6	2.85714	-0.466667	889.333	-283	58.687	-18.675	-0.6	-1.33333	2.85714	-0.466667
1827251	1510434	Germany	male	neutered	2010-07-07	Golden Retriever	43.5	8	37.5	867	Dry	Satiety Weight Management Dry	2015-03-18	3	2015-04-21	1	1	-1	-1.5	4.85714	-0.686275	889.333	-283	58.687	-18.675	-0.9	-2	2	-1
1827251	1510434	Germany	male	neutered	2010-07-07	Golden Retriever	42.4	8	37.5	784	Dry	Satiety Weight Management Dry	2015-03-18	4	2015-05-06	1	0	-1	-2.6	7	-0.825397	889.333	-283	58.687	-18.675	-1.1	-2.44444	2.14286	-1.14074
1827251	1510434	Germany	male	neutered	2010-07-07	Golden Retriever	40.9	8	37.5	701	Dry	Satiety Weight Management Dry	2015-03-18	5	2015-06-03	1	1	0	-4.1	11	-0.828283	889.333	-283	58.687	-18.675	-1.5	-3.33333	4	-0.833333
1827278	1488111	USA	male	neutered	2009-03-16	Labrador Retriever	49.4421	7	35.3171	1020	Dry	Satiety Weight Management Dry	2015-03-18	1	2015-03-18	0	0	-2	0	0	#N/A	988.333	-95	68.221	-6.557	0	0	0
1827278	1488111	USA	male	neutered	2009-03-16	Labrador Retriever	48.0813	7	35.3171	1020	Dry	Satiety Weight Management Dry	2015-03-18	2	2015-04-01	1	0	-2	-1.36079	2	-1.37615	988.333	-95	68.221	-6.557	-1.36079	-2.75229	2	-1.37615
1827278	1488111	USA	male	neutered	2009-03-16	Labrador Retriever	46.2669	7	35.3171	1020	Dry	Satiety Weight Management Dry	2015-03-18	3	2015-04-15	1	0	-1	-3.17518	4	-1.6055	988.333	-95	68.221	-6.557	-1.81439	-3.66972	2	-1.83486
1827278	1488111	USA	male	neutered	2009-03-16	Labrador Retriever	45.8133	7	35.3171	925	Dry	Satiety Weight Management Dry	2015-03-18	4	2015-05-13	1	1	-1	-3.62878	8	-0.917431	988.333	-95	68.221	-6.557	-0.453597	-0.917431	4	-0.229358
1827278	1488111	USA	male	neutered	2009-03-16	Labrador Retriever	41.5041	7	35.3171	925	Dry	Satiety Weight Management Dry	2015-03-18	5	2015-06-10	1	0	-1	-7.93795	12	-1.33792	988.333	-95	68.221	-6.557	-4.30917	-8.7156	4	-2.1789
1827290	1511545	USA	female	neutered	2014-07-01	Medium	27.6694	7	21.2828	600	Dry	Satiety Weight Management Dry	2015-03-18	1	2015-03-18	-1	-1	-2	0	0	#N/A	536.167	-109	54.11	-11	0	0	0
1827290	1511545	USA	female	neutered	2014-07-01	Medium	27.2158	7	21.2828	545	Dry	Satiety Weight Management Dry	2015-03-18	2	2015-04-01	-1	-1	0	-0.453597	2	-0.819672	536.167	-109	54.11	-11	-0.453597	-1.63934	2	-0.819672
1827290	1511545	USA	female	neutered	2014-07-01	Medium	26.5354	7	21.2828	545	Dry	Satiety Weight Management Dry	2015-03-18	3	2015-04-15	0	0	0	-1.13399	4	-1.02459	536.167	-109	54.11	-11	-0.680396	-2.45902	2	-1.22951
1827290	1511545	USA	female	neutered	2014-07-01	Medium	26.3086	7	21.2828	491	Dry	Satiety Weight Management Dry	2015-03-18	4	2015-05-13	0	1	-1	-1.36079	8	-0.614754	536.167	-109	54.11	-11	-0.226799	-0.819672	4	-0.204918
1827290	1511545	USA	female	neutered	2014-07-01	Medium	25.5829	7	21.2828	447	Dry	Satiety Weight Management Dry	2015-03-18	5	2015-06-10	1	1	0	-2.08655	12	-0.628415	536.167	-109	54.11	-11	-0.725755	-2.62295	4	-0.655738
1827361	1220315	Italy	female	intact	2010-03-19	Beagle	19.5	9	15	537	Dry	Satiety Weight Management Dry	2015-03-19	1	2015-03-19	-1	-1	-3	0	0	#N/A	537	0	70.454	0	0	0	0
1827361	1220315	Italy	female	intact	2010-03-19	Beagle	18.5	9	15	537	Dry	Satiety Small Dog	2015-03-19	2	2015-04-03	0	0	-2	-1	2.14286	-2.39316	537	0	70.454	0	-1	-5.12821	2.14286	-2.39316
1827361	1220315	Italy	female	intact	2010-03-19	Beagle	18.2	9	15	537	Dry	Satiety Small Dog	2015-03-19	3	2015-04-17	1	1	-1	-1.3	4.14286	-1.6092	537	0	70.454	0	-0.3	-1.53846	2	-0.769231
1827361	1220315	Italy	female	intact	2010-03-19	Beagle	17.55	9	15	537	Dry	Satiety Small Dog	2015-03-19	4	2015-05-14	1	1	-1	-1.95	8	-1.25	537	0	70.454	0	-0.65	-3.33333	3.85714	-0.864198
1827361	1220315	Italy	female	intact	2010-03-19	Beagle	16.95	9	15	537	Dry	Satiety Small Dog	2015-03-19	5	2015-06-04	1	0	-1	-2.55	11	-1.18881	537	0	70.454	0	-0.6	-3.07692	3	-1.02564
1827367	1516229	Germany	female	neutered	2012-07-04	German Shepherd Dog	32.8	9	27.33	724	Mix feeding	wet product : Satiety Weight Management Canine / dry product : Satiety Weight Management Dry	2015-03-19	1	2015-03-19	0	0	-1	0	0	#N/A	607.667	-184	50.838	-15.394	0	0	0
1827367	1516229	Germany	female	neutered	2012-07-04	German Shepherd Dog	32.3	9	27.33	658	Mix feeding	wet product : Satiety Weight Management Canine / dry product : Satiety Weight Management Dry	2015-03-19	2	2015-04-02	0	0	-1	-0.5	2	-0.762195	607.667	-184	50.838	-15.394	-0.5	-1.52439	2	-0.762195
1827367	1516229	Germany	female	neutered	2012-07-04	German Shepherd Dog	31.65	9	27.33	592	Mix feeding	wet product : Satiety Weight Management Canine / dry product : Satiety Weight Management Dry	2015-03-19	3	2015-04-15	0	0	-1	-1.15	3.85714	-0.908988	607.667	-184	50.838	-15.394	-0.65	-1.98171	1.85714	-1.06707
1827367	1516229	Germany	female	neutered	2012-07-04	German Shepherd Dog	29.9	9	27.33	540	Mix feeding	wet product : Satiety Weight Management Canine / dry product : Satiety Weight Management Dry	2015-03-19	4	2015-05-28	0	0	-1	-2.9	10	-0.884146	607.667	-184	50.838	-15.394	-1.75	-5.33537	6.14286	-0.868548
1827367	1516229	Germany	female	neutered	2012-07-04	German Shepherd Dog	28.6	9	27.33	487	Mix feeding	wet product : Satiety Weight Management Canine / dry product : Satiety Weight Management Dry	2015-03-19	5	2015-06-25	0	0	-1	-4.2	14	-0.914634	607.667	-184	50.838	-15.394	-1.3	-3.96341	4	-0.990854
1827370	1516229	Germany	male	neutered	2012-07-19	MINI	7.1	9	5.46	252	Mix feeding	wet product : Satiety Weight Management Canine / dry product : Satiety Small Dog	2015-03-19	1	2015-03-19	0	0	-2	0	0	#N/A	295.833	63	82.823	17.638	0	0	0
1827370	1516229	Germany	male	neutered	2012-07-19	MINI	6.6	9	5.46	279	Mix feeding	wet product : Satiety Weight Management Canine / dry product : Satiety Small Dog	2015-03-19	2	2015-04-02	0	1	0	-0.5	2	-3.52113	295.833	63	82.823	17.638	-0.5	-7.04225	2	-3.52113
1827370	1516229	Germany	male	neutered	2012-07-19	MINI	6.1	9	5.46	307	Mix feeding	wet product : Satiety Weight Management Canine / dry product : Satiety Small Dog	2015-03-19	3	2015-04-15	1	1	0	-1	3.85714	-3.65154	295.833	63	82.823	17.638	-0.5	-7.04225	1.85714	-3.79198
1827370	1516229	Germany	male	neutered	2012-07-19	MINI	5.45	9	5.46	315	Mix feeding	wet product : Satiety Weight Management Canine / dry product : Satiety Small Dog	2015-03-19	4	2015-05-06	1	1	0	-1.65	6.85714	-3.38908	295.833	63	82.823	17.638	-0.65	-9.15493	3	-3.05164
1827370	1516229	Germany	male	neutered	2012-07-19	MINI	6	9	5.46	315	Dry	Satiety Small Dog	2015-03-19	5	2015-06-09	1	1	0	-1.1	11.7143	-1.32257	295.833	63	82.823	17.638	0.55	7.74648	4.85714	1.59486
1827407	1205447	Italy	female	neutered	2011-03-19	Medium	16	8	11.43	377	Dry	Satiety Weight Management Dry	2015-03-19	1	2015-03-19	0	0	-3	0	0	#N/A	365.333	-35	58.77	-5.63	0	0	0
1827407	1205447	Italy	female	neutered	2011-03-19	Medium	15.6	8	11.43	377	Dry	Satiety Weight Management Dry	2015-03-19	2	2015-04-04	0	0	-3	-0.4	2.28571	-1.09375	365.333	-35	58.77	-5.63	-0.4	-2.5	2.28571	-1.09375
1827407	1205447	Italy	female	neutered	2011-03-19	Medium	14.9	8	11.43	377	Dry	Satiety Weight Management Dry	2015-03-19	3	2015-04-19	0	0	-3	-1.1	4.42857	-1.55242	365.333	-35	58.77	-5.63	-0.7	-4.375	2.14286	-2.04167
1827407	1205447	Italy	female	neutered	2011-03-19	Medium	14.5	8	11.43	342	Dry	Satiety Weight Management Dry	2015-03-19	4	2015-05-24	0	0	-3	-1.5	9.42857	-0.994318	365.333	-35	58.77	-5.63	-0.4	-2.5	5	-0.5
1827407	1205447	Italy	female	neutered	2011-03-19	Medium	11.9	8	11.43	342	Dry	Satiety Weight Management Dry	2015-03-19	5	2015-06-19	0	0	-1	-4.1	13.1429	-1.94973	365.333	-35	58.77	-5.63	-2.6	-16.25	3.71429	-4.375
1827515	1508576	Portugal	female	intact	2012-09-03	Pug	7.55	9	7	303	Dry	Satiety Weight Management Dry	2015-03-19	1	2015-03-19	0	0	-3	0	0	#N/A	297	-4	69.013	-0.929	0	0	0
1827515	1508576	Portugal	female	intact	2012-09-03	Pug	7.5	9	7	275	Dry	Satiety Weight Management Dry	2015-03-19	2	2015-04-04	1	1	-1	-0.05	2.28571	-0.289735	297	-4	69.013	-0.929	-0.05	-0.662252	2.28571	-0.289735
1827515	1508576	Portugal	female	intact	2012-09-03	Pug	7.45	9	7	303	Dry	Satiety Weight Management Dry	2015-03-19	3	2015-04-25	1	1	-1	-0.1	5.28571	-0.250582	297	-4	69.013	-0.929	-0.05	-0.662252	3	-0.220751
1827515	1508576	Portugal	female	intact	2012-09-03	Pug	7.25	9	7	299	Dry	Satiety Weight Management Dry	2015-03-19	4	2015-06-12	0	0	-1	-0.3	12.1429	-0.32723	297	-4	69.013	-0.929	-0.2	-2.64901	6.85714	-0.386313
1827515	1508576	Portugal	female	intact	2012-09-03	Pug	7.15	9	7	299	Dry	Satiety Weight Management Dry	2015-03-19	5	2015-06-25	0	0	-1	-0.4	14	-0.37843	297	-4	69.013	-0.929	-0.1	-1.3245	1.85714	-0.713194
1827595	767632	Netherlands	male	intact	2010-03-19	Golden Retriever	47	8	36.15	1184	Dry	Satiety Weight Management Dry	2015-03-20	1	2015-03-20	0	1	-2	0	0	#N/A	1013.83	-227	68.768	-15.397	0	0	0
1827595	767632	Netherlands	male	intact	2010-03-19	Golden Retriever	46.6	8	36.15	1071	Dry	Satiety Weight Management Dry	2015-03-20	2	2015-04-04	0	0	-1	-0.4	2.14286	-0.397163	1013.83	-227	68.768	-15.397	-0.4	-0.851064	2.14286	-0.397163
1827595	767632	Netherlands	male	intact	2010-03-19	Golden Retriever	45.2	8	36.15	957	Dry	Satiety Weight Management Dry	2015-03-20	3	2015-04-25	0	1	-1	-1.8	5.14286	-0.744681	1013.83	-227	68.768	-15.397	-1.4	-2.97872	3	-0.992908
1827595	767632	Netherlands	male	intact	2010-03-19	Golden Retriever	43.6	8	36.15	957	Dry	Satiety Weight Management Dry	2015-03-20	4	2015-05-09	1	1	0	-3.4	7.14286	-1.01277	1013.83	-227	68.768	-15.397	-1.6	-3.40426	2	-1.70213
1827595	767632	Netherlands	male	intact	2010-03-19	Golden Retriever	40.6	8	36.15	957	Dry	Satiety Weight Management Dry	2015-03-20	5	2015-06-13	1	1	0	-6.4	12.1429	-1.1214	1013.83	-227	68.768	-15.397	-3	-6.38298	5	-1.2766
1828403	1072765	Denmark	male	intact	2010-03-19	Mops	11.9	8	9.92	449	Dry	Satiety Small Dog - overvÇÝgtsdiÇÝt	2015-03-19	1	2015-03-19	-1	0	-1	0	0	#N/A	449	0	80.327	0	0	0	0
1828403	1072765	Denmark	male	intact	2010-03-19	Mops	10.7	8	9.92	449	Dry	Satiety Small Dog - overvÇÝgtsdiÇÝt	2015-03-19	2	2015-04-23	0	0	-1	-1.2	5	-2.01681	449	0	80.327	0	-1.2	-10.084	5	-2.01681
1828403	1072765	Denmark	male	intact	2010-03-19	Mops	10.6	8	9.92	449	Dry	Satiety Small Dog - overvÇÝgtsdiÇÝt	2015-03-19	3	2015-06-02	1	1	-3	-1.3	10.7143	-1.01961	449	0	80.327	0	-0.1	-0.840336	5.71429	-0.147059
1828403	1072765	Denmark	male	intact	2010-03-19	Mops	10.1	8	9.92	449	Dry	Satiety Small Dog - overvÇÝgtsdiÇÝt	2015-03-19	4	2015-07-01	1	1	0	-1.8	14.8571	-1.0181	449	0	80.327	0	-0.5	-4.20168	4.14286	-1.0142
1828403	1072765	Denmark	male	intact	2010-03-19	Mops	10.1	8	9.92	449	Dry	Satiety Small Dog - overvÇÝgtsdiÇÝt	2015-03-19	5	2015-07-01	1	1	0	-1.8	14.8571	-1.0181	449	0	80.327	0	0	0	0
1828468	1508580	Germany	female	neutered	2008-04-15	Yorkshire Terrier	11.15	7	9.29	322	Mix feeding	wet product : Satiety Weight Management Canine / dry product : Satiety Small Dog	2015-03-19	1	2015-03-19	0	0	-3	0	0	#N/A	322	0	60.512	0	0	0	0
1828468	1508580	Germany	female	neutered	2008-04-15	Yorkshire Terrier	10.25	7	9.29	322	Mix feeding	wet product : Satiety Weight Management Canine / dry product : Satiety Small Dog	2015-03-19	2	2015-04-08	0	1	-3	-0.9	2.85714	-2.82511	322	0	60.512	0	-0.9	-8.07175	2.85714	-2.82511
1828468	1508580	Germany	female	neutered	2008-04-15	Yorkshire Terrier	10	7	9.29	322	Mix feeding	wet product : Satiety Weight Management Canine / dry product : Satiety Small Dog	2015-03-19	3	2015-04-29	1	1	-3	-1.15	5.85714	-1.76091	322	0	60.512	0	-0.25	-2.24215	3	-0.747384
1828468	1508580	Germany	female	neutered	2008-04-15	Yorkshire Terrier	9.73	7	9.29	322	Mix feeding	wet product : Satiety Weight Management Canine / dry product : Satiety Small Dog	2015-03-19	4	2015-05-13	1	1	-3	-1.42	7.85714	-1.62087	322	0	60.512	0	-0.27	-2.42152	2	-1.21076
1828468	1508580	Germany	female	neutered	2008-04-15	Yorkshire Terrier	9.65	7	9.29	293	Mix feeding	wet product : Satiety Weight Management Canine / dry product : Satiety Small Dog	2015-03-19	5	2015-06-01	1	1	-3	-1.5	10.5714	-1.27257	322	0	60.512	0	-0.08	-0.717489	2.71429	-0.264338
1828626	1429140	Spain	female	intact	2008-03-03	Labrador Retriever	47	7	37	1057	Dry	Satiety Weight Management Dry	2015-03-19	1	2015-03-19	-1	0	-2	0	0	#N/A	880.833	-281	58.714	-18.731	0	0	0
1828626	1429140	Spain	female	intact	2008-03-03	Labrador Retriever	46.5	7	37	958	Dry	Satiety Weight Management Dry	2015-03-19	2	2015-04-01	0	0	-2	-0.5	1.85714	-0.572831	880.833	-281	58.714	-18.731	-0.5	-1.06383	1.85714	-0.572831
1828626	1429140	Spain	female	intact	2008-03-03	Labrador Retriever	46.1	7	37	859	Dry	Satiety Weight Management Dry	2015-03-19	3	2015-04-16	0	0	-1	-0.9	4	-0.478723	880.833	-281	58.714	-18.731	-0.4	-0.851064	2.14286	-0.397163
1828626	1429140	Spain	female	intact	2008-03-03	Labrador Retriever	44.7	7	37	776	Dry	Satiety Weight Management Dry	2015-03-19	4	2015-04-30	0	0	-2	-2.3	6	-0.815603	880.833	-281	58.714	-18.731	-1.4	-2.97872	2	-1.48936
1828626	1429140	Spain	female	intact	2008-03-03	Labrador Retriever	43.4	7	37	694	Dry	Satiety Weight Management Dry	2015-03-19	5	2015-05-27	0	0	-1	-3.6	9.85714	-0.777058	880.833	-281	58.714	-18.731	-1.3	-2.76596	3.85714	-0.7171
1828660	1438857	Spain	female	neutered	2007-12-10	X-SMALL	11.6	7	8.92	313	Dry	Satiety Small Dog	2015-04-07	1	2015-04-07	-1	-1	-3	0	0	#N/A	341.333	34	66.131	6.587	0	0	0
1828660	1438857	Spain	female	neutered	2007-12-10	X-SMALL	10	7	8.92	347	Dry	Satiety Small Dog	2015-04-07	2	2015-04-30	-1	0	0	-1.6	3.28571	-4.1979	341.333	34	66.131	6.587	-1.6	-13.7931	3.28571	-4.1979
1828660	1438857	Spain	female	neutered	2007-12-10	X-SMALL	9.55	7	8.92	347	Dry	Satiety Small Dog	2015-04-07	3	2015-06-01	0	0	-1	-2.05	7.85714	-2.24922	341.333	34	66.131	6.587	-0.45	-3.87931	4.57143	-0.848599
1828660	1438857	Spain	female	neutered	2007-12-10	X-SMALL	9.9	7	8.92	347	Dry	Satiety Small Dog	2015-04-07	4	2015-07-02	1	0	0	-1.7	12.2857	-1.19286	341.333	34	66.131	6.587	0.35	3.01724	4.42857	0.681313
1828660	1438857	Spain	female	neutered	2007-12-10	X-SMALL	9.75	7	8.92	313	Dry	Satiety Small Dog	2015-04-07	5	2015-08-03	0	0	-2	-1.85	16.8571	-0.946084	341.333	34	66.131	6.587	-0.15	-1.2931	4.57143	-0.282866
1828669	1438857	Spain	female	neutered	2005-07-02	Bulldog FrancÇ¸s	11.4	9	8.77	309	Dry	Satiety Small Dog	2015-04-06	1	2015-04-06	-1	-1	-2	0	0	#N/A	290.333	-28	56.97	-5.494	0	0	0
1828669	1438857	Spain	female	neutered	2005-07-02	Bulldog FrancÇ¸s	10.9	9	8.77	309	Dry	Satiety Small Dog	2015-04-06	2	2015-04-27	0	0	-1	-0.5	3	-1.46199	290.333	-28	56.97	-5.494	-0.5	-4.38596	3	-1.46199
1828669	1438857	Spain	female	neutered	2005-07-02	Bulldog FrancÇ¸s	10.65	9	8.77	281	Dry	Satiety Small Dog	2015-04-06	3	2015-06-01	-1	0	-2	-0.75	8	-0.822368	290.333	-28	56.97	-5.494	-0.25	-2.19298	5	-0.438596
1828669	1438857	Spain	female	neutered	2005-07-02	Bulldog FrancÇ¸s	10	9	8.77	281	Dry	Satiety Small Dog	2015-04-06	4	2015-06-30	0	0	-2	-1.4	12.1429	-1.01135	290.333	-28	56.97	-5.494	-0.65	-5.70175	4.14286	-1.37629
1828669	1438857	Spain	female	neutered	2005-07-02	Bulldog FrancÇ¸s	9.45	9	8.77	253	Dry	Satiety Small Dog	2015-04-06	5	2015-08-17	0	0	-2	-1.95	19	-0.900277	290.333	-28	56.97	-5.494	-0.55	-4.82456	6.85714	-0.703582
1828716	1488111	USA	female	neutered	2007-03-16		34.5641	9	28.8034	753	Dry	Satiety Weight Management Dry	2015-03-19	1	2015-03-19	1	1	-3	0	0	#N/A	684.333	-137	55.041	-11.019	0	0	0
1828716	1488111	USA	female	neutered	2007-03-16		33.8837	9	28.8034	753	Dry	Satiety Weight Management Dry	2015-03-19	2	2015-04-01	0	1	0	-0.680396	1.85714	-1.05996	684.333	-137	55.041	-11.019	-0.680396	-1.9685	1.85714	-1.05996
1828716	1488111	USA	female	neutered	2007-03-16		34.0198	9	28.8034	684	Dry	Satiety Weight Management Dry	2015-03-19	3	2015-04-15	-1	1	0	-0.544316	3.85714	-0.408282	684.333	-137	55.041	-11.019	0.136079	0.393701	2	0.19685
1828716	1488111	USA	female	neutered	2007-03-16		33.1126	9	28.8034	616	Dry	Satiety Weight Management Dry	2015-03-19	4	2015-05-13	-1	1	-1	-1.45151	7.85714	-0.534479	684.333	-137	55.041	-11.019	-0.907194	-2.62467	4	-0.656168
1828716	1488111	USA	female	neutered	2007-03-16		31.8425	9	28.8034	561	Dry	Satiety Weight Management Dry	2015-03-19	5	2015-06-10	1	1	0	-2.72158	11.8571	-0.664074	684.333	-137	55.041	-11.019	-1.27007	-3.67454	4	-0.918635
1828724	1492891	USA	female	neutered	2007-10-14	Jack Russell Terrier	6.98539	8	5.37512	214	Dry	Satiety Weight Management Dry	2015-03-19	1	2015-03-19	1	1	0	0	0	#N/A	184.833	-39	52.359	-11.048	0	0	0
1828724	1492891	USA	female	neutered	2007-10-14	Jack Russell Terrier	7.07611	8	5.37512	195	Dry	Satiety Weight Management Dry	2015-03-19	2	2015-04-03	1	1	-1	0.0907194	2.14286	0.606061	184.833	-39	52.359	-11.048	0.0907194	1.2987	2.14286	0.606061
1828724	1492891	USA	female	neutered	2007-10-14	Jack Russell Terrier	6.98539	8	5.37512	175	Dry	Satiety Weight Management Dry	2015-03-19	3	2015-04-17	0	1	0	0	4.14286	0	184.833	-39	52.359	-11.048	-0.0907194	-1.2987	2	-0.649351
1828724	1492891	USA	female	neutered	2007-10-14	Jack Russell Terrier	6.35036	8	5.37512	175	Dry	Satiety Weight Management Dry	2015-03-19	4	2015-05-15	1	1	0	-0.635036	8.14286	-1.11643	184.833	-39	52.359	-11.048	-0.635036	-9.09091	4	-2.27273
1828724	1492891	USA	female	neutered	2007-10-14	Jack Russell Terrier	6.12356	8	5.37512	175	Dry	Satiety Weight Management Dry	2015-03-19	5	2015-06-10	1	1	-1	-0.861834	11.8571	-1.04053	184.833	-39	52.359	-11.048	-0.226799	-3.24675	3.71429	-0.874126
1828725	1492891	USA	male	neutered	2007-04-06	Jack Russell Terrier	7.57507	7	5.82872	265	Dry	Satiety Weight Management Dry	2015-03-19	1	2015-03-19	0	1	0	0	0	#N/A	227.5	-50	60.646	-13.329	0	0	0
1828725	1492891	USA	male	neutered	2007-04-06	Jack Russell Terrier	7.52971	7	5.82872	240	Dry	Satiety Weight Management Dry	2015-03-19	2	2015-04-03	1	1	-1	-0.0453597	2.14286	-0.279441	227.5	-50	60.646	-13.329	-0.0453597	-0.598802	2.14286	-0.279441
1828725	1492891	USA	male	neutered	2007-04-06	Jack Russell Terrier	7.71115	7	5.82872	215	Dry	Satiety Weight Management Dry	2015-03-19	3	2015-04-17	1	1	0	0.136079	4.14286	0.433616	227.5	-50	60.646	-13.329	0.181439	2.39521	2	1.1976
1828725	1492891	USA	male	neutered	2007-04-06	Jack Russell Terrier	6.94003	7	5.82872	215	Dry	Satiety Weight Management Dry	2015-03-19	4	2015-05-15	1	1	0	-0.635036	8.14286	-1.02952	227.5	-50	60.646	-13.329	-0.771115	-10.1796	4	-2.54491
1828725	1492891	USA	male	neutered	2007-04-06	Jack Russell Terrier	6.84932	7	5.82872	194	Dry	Satiety Weight Management Dry	2015-03-19	5	2015-06-10	0	0	-1	-0.725755	11.8571	-0.808023	227.5	-50	60.646	-13.329	-0.0907194	-1.1976	3.71429	-0.322432
1828728	1511545	USA	female	neutered	2008-03-17	Medium	31.2982	8	22.3578	623	Mix feeding	wet product : Satiety Weight Management Canine / dry product : Satiety Weight Management Dry	2015-03-19	1	2015-03-19	-1	-1	-1	0	0	#N/A	604	-57	58.744	-5.544	0	0	0
1828728	1511545	USA	female	neutered	2008-03-17	Medium	30.0281	8	22.3578	623	Mix feeding	wet product : Satiety Weight Management Canine / dry product : Satiety Weight Management Dry	2015-03-19	2	2015-04-02	0	0	-1	-1.27007	2	-2.02899	604	-57	58.744	-5.544	-1.27007	-4.05797	2	-2.02899
1828728	1511545	USA	female	neutered	2008-03-17	Medium	29.9374	8	22.3578	623	Mix feeding	wet product : Satiety Weight Management Canine / dry product : Satiety Weight Management Dry	2015-03-19	3	2015-04-16	1	1	0	-1.36079	4	-1.08696	604	-57	58.744	-5.544	-0.0907194	-0.289855	2	-0.144928
1828728	1511545	USA	female	neutered	2008-03-17	Medium	29.257	8	22.3578	566	Mix feeding	wet product : Satiety Weight Management Canine / dry product : Satiety Weight Management Dry	2015-03-19	4	2015-05-14	1	0	0	-2.04119	8	-0.815217	604	-57	58.744	-5.544	-0.680396	-2.17391	4	-0.543478
1828728	1511545	USA	female	neutered	2008-03-17	Medium	27.5787	8	22.3578	509	Mix feeding	wet product : Satiety Weight Management Canine / dry product : Satiety Weight Management Dry	2015-03-19	5	2015-06-11	1	1	0	-3.7195	12	-0.990338	604	-57	58.744	-5.544	-1.67831	-5.36232	4	-1.34058
1828736	1498879	USA	male	neutered	2012-01-23	Chihuahua	4.17309	8	3.47909	180	Dry	Satiety Small Dog	2015-03-19	1	2015-03-19	0	0	-1	0	0	#N/A	167.667	-37	65.818	-14.525	0	0	0
1828736	1498879	USA	male	neutered	2012-01-23	Chihuahua	3.99165	8	3.47909	180	Dry	Satiety Small Dog	2015-03-19	2	2015-04-02	0	0	-2	-0.181439	2	-2.17391	167.667	-37	65.818	-14.525	-0.181439	-4.34783	2	-2.17391
1828736	1498879	USA	male	neutered	2012-01-23	Chihuahua	3.99165	8	3.47909	180	Dry	Satiety Small Dog	2015-03-19	3	2015-04-17	0	0	0	-0.181439	4.14286	-1.04948	167.667	-37	65.818	-14.525	0	0	2.14286	0
1828736	1498879	USA	male	neutered	2012-01-23	Chihuahua	3.94629	8	3.47909	143	Dry	Satiety Small Dog	2015-03-19	4	2015-04-30	0	0	-1	-0.226799	6	-0.905797	167.667	-37	65.818	-14.525	-0.0453597	-1.08696	1.85714	-0.585284
1828736	1498879	USA	male	neutered	2012-01-23	Chihuahua	3.90093	8	3.47909	129	Dry	Satiety Small Dog	2015-03-19	5	2015-05-14	1	0	-2	-0.272158	8	-0.815217	167.667	-37	65.818	-14.525	-0.0453597	-1.08696	2	-0.543478
1828740	1511545	USA	male	neutered	2009-03-14	Bichon Frise	10.7956	7	8.30536	345	Mix feeding	wet product : Satiety Weight Management Canine / dry product : Satiety Small Dog	2015-03-20	1	2015-03-20	-1	-1	-1	0	0	#N/A	345	0	70.518	0	0	0	0
1828740	1511545	USA	male	neutered	2009-03-14	Bichon Frise	10.342	7	8.30536	345	Mix feeding	wet product : Satiety Weight Management Canine / dry product : Satiety Weight Management Dry	2015-03-20	2	2015-04-02	0	0	0	-0.453597	1.85714	-2.26244	345	0	70.518	0	-0.453597	-4.20168	1.85714	-2.26244
1828740	1511545	USA	male	neutered	2009-03-14	Bichon Frise	10.1152	7	8.30536	345	Mix feeding	wet product : Satiety Weight Management Canine / dry product : Satiety Small Dog	2015-03-20	3	2015-04-17	0	0	0	-0.680396	4	-1.57563	345	0	70.518	0	-0.226799	-2.10084	2.14286	-0.980392
1828740	1511545	USA	male	neutered	2009-03-14	Bichon Frise	8.98122	7	8.30536	345	Mix feeding	wet product : Satiety Weight Management Canine / dry product : Satiety Small Dog	2015-03-20	4	2015-05-14	1	1	0	-1.81439	7.85714	-2.13904	345	0	70.518	0	-1.13399	-10.5042	3.85714	-2.72331
1828740	1511545	USA	male	neutered	2009-03-14	Bichon Frise	8.8905	7	8.30536	345	Mix feeding	wet product : Satiety Weight Management Canine / dry product : Satiety Small Dog	2015-03-20	5	2015-06-12	1	1	0	-1.90511	12	-1.47059	345	0	70.518	0	-0.0907194	-0.840336	4.14286	-0.20284
1828866	1507106	Germany	male	intact	2009-03-20	German Shepherd Dog	55	8	42	1325	Dry	Satiety Weight Management Dry	2015-03-20	1	2015-03-20	-1	-1	-2	0	0	#N/A	1265	-72	76.675	-4.364	0	0	0
1828866	1507106	Germany	male	intact	2009-03-20	German Shepherd Dog	53.8	8	42	1253	Dry	Satiety Weight Management Dry	2015-03-20	2	2015-04-13	-1	-1	-1	-1.2	3.42857	-0.636364	1265	-72	76.675	-4.364	-1.2	-2.18182	3.42857	-0.636364
1828866	1507106	Germany	male	intact	2009-03-20	German Shepherd Dog	51.1	8	42	1253	Dry	Satiety Weight Management Dry	2015-03-20	3	2015-04-27	-1	0	-1	-3.9	5.42857	-1.30622	1265	-72	76.675	-4.364	-2.7	-4.90909	2	-2.45455
1828866	1507106	Germany	male	intact	2009-03-20	German Shepherd Dog	49.5	8	42	1253	Dry	Satiety Weight Management Dry	2015-03-20	4	2015-05-12	-1	0	0	-5.5	7.57143	-1.32075	1265	-72	76.675	-4.364	-1.6	-2.90909	2.14286	-1.35758
1828866	1507106	Germany	male	intact	2009-03-20	German Shepherd Dog	47.1	8	42	1253	Dry	Satiety Weight Management Dry	2015-03-20	5	2015-06-11	-1	0	0	-7.9	11.8571	-1.21139	1265	-72	76.675	-4.364	-2.4	-4.36364	4.28571	-1.01818
1828944	1230597	Italy	female	neutered	2005-06-26	Jack Russell Terrier	12.3	8	9	315	Mix feeding	wet product : Satiety Weight Management Canine / dry product : Satiety Small Dog	2015-03-20	1	2015-03-20	0	1	0	0	0	#N/A	305.333	-29	58.761	-5.581	0	0	0
1828944	1230597	Italy	female	neutered	2005-06-26	Jack Russell Terrier	11.8	8	9	315	Dry	Satiety Small Dog	2015-03-20	2	2015-04-08	0	1	-3	-0.5	2.71429	-1.49765	305.333	-29	58.761	-5.581	-0.5	-4.06504	2.71429	-1.49765
1828944	1230597	Italy	female	neutered	2005-06-26	Jack Russell Terrier	11.6	8	9	315	Dry	Satiety Small Dog	2015-03-20	3	2015-04-22	0	1	0	-0.7	4.71429	-1.20719	305.333	-29	58.761	-5.581	-0.2	-1.62602	2	-0.813008
1828944	1230597	Italy	female	neutered	2005-06-26	Jack Russell Terrier	11.3	8	9	286	Dry	Satiety Small Dog	2015-03-20	4	2015-05-22	0	0	-1	-1	9	-0.903342	305.333	-29	58.761	-5.581	-0.3	-2.43902	4.28571	-0.569106
1828944	1230597	Italy	female	neutered	2005-06-26	Jack Russell Terrier	11	8	9	258	Dry	Satiety Small Dog	2015-03-20	5	2015-06-30	0	0	-1	-1.3	14.5714	-0.725331	305.333	-29	58.761	-5.581	-0.3	-2.43902	5.57143	-0.437774
1828973	1502313	USA	female	neutered	2012-03-20	Miniature Pinscher	6.305	7	5.25265	210	Dry	Satiety Small Dog	2015-03-20	1	2015-03-20	0	0	0	0	0	#N/A	210	0	60.525	0	0	0	0
1828973	1502313	USA	female	neutered	2012-03-20	Miniature Pinscher	5.98748	7	5.25265	210	Dry	Satiety Small Dog	2015-03-20	2	2015-04-03	0	0	0	-0.317518	2	-2.51799	210	0	60.525	0	-0.317518	-5.03597	2	-2.51799
1828973	1502313	USA	female	neutered	2012-03-20	Miniature Pinscher	5.98748	7	5.25265	210	Dry	Satiety Small Dog	2015-03-20	3	2015-04-17	0	0	0	-0.317518	4	-1.25899	210	0	60.525	0	0	0	2	0
1828973	1502313	USA	female	neutered	2012-03-20	Miniature Pinscher	5.71532	7	5.25265	210	Dry	Satiety Small Dog	2015-03-20	4	2015-05-18	1	1	0	-0.589676	8.42857	-1.10962	210	0	60.525	0	-0.272158	-4.31655	4.42857	-0.974704
1828973	1502313	USA	female	neutered	2012-03-20	Miniature Pinscher	5.71532	7	5.25265	191	Dry	Satiety Small Dog	2015-03-20	5	2015-06-15	1	1	-1	-0.589676	12.4286	-0.752501	210	0	60.525	0	0	0	4	0
1828979	1502313	USA	male	neutered	2010-03-20	Giant	43.5453	8	33.4981	981	Dry	Satiety Weight Management Dry	2015-03-20	1	2015-03-20	0	0	-2	0	0	#N/A	817.333	-261	58.699	-18.745	0	0	0
1828979	1502313	USA	male	neutered	2010-03-20	Giant	43.0917	8	33.4981	889	Dry	Satiety Weight Management Dry	2015-03-20	2	2015-04-03	0	0	-2	-0.453597	2	-0.520833	817.333	-261	58.699	-18.745	-0.453597	-1.04167	2	-0.520833
1828979	1502313	USA	male	neutered	2010-03-20	Giant	42.1845	8	33.4981	797	Dry	Satiety Weight Management Dry	2015-03-20	3	2015-04-16	0	0	-2	-1.36079	3.85714	-0.810185	817.333	-261	58.699	-18.745	-0.907194	-2.08333	1.85714	-1.12179
1828979	1502313	USA	male	neutered	2010-03-20	Giant	40.4155	8	33.4981	720	Dry	Satiety Weight Management Dry	2015-03-20	4	2015-05-12	0	0	-2	-3.12982	7.57143	-0.949292	817.333	-261	58.699	-18.745	-1.76903	-4.0625	3.71429	-1.09375
1828979	1502313	USA	male	neutered	2010-03-20	Giant	37.195	8	33.4981	720	Dry	Satiety Weight Management Dry	2015-03-20	5	2015-06-08	0	0	-1	-6.35036	11.4286	-1.27604	817.333	-261	58.699	-18.745	-3.22054	-7.39583	3.85714	-1.91744
1828988	1502313	USA	female	neutered	2008-03-20	Golden Retriever	37.195	7	30.9943	795	Mix feeding	wet product : Satiety Weight Management Canine / dry product : Satiety Weight Management Dry	2015-03-20	1	2015-03-20	0	0	-1	0	0	#N/A	723	-144	55.04	-10.962	0	0	0
1828988	1502313	USA	female	neutered	2008-03-20	Golden Retriever	36.2878	7	30.9943	795	Dry	Satiety Weight Management Dry	2015-03-20	2	2015-04-03	0	0	-2	-0.907194	2	-1.21951	723	-144	55.04	-10.962	-0.907194	-2.43902	2	-1.21951
1828988	1502313	USA	female	neutered	2008-03-20	Golden Retriever	35.7888	7	30.9943	723	Dry	Satiety Weight Management Dry	2015-03-20	3	2015-04-16	0	0	-2	-1.40615	3.85714	-0.980126	723	-144	55.04	-10.962	-0.498957	-1.34146	1.85714	-0.722326
1828988	1502313	USA	female	neutered	2008-03-20	Golden Retriever	35.4259	7	30.9943	651	Dry	Satiety Weight Management Dry	2015-03-20	4	2015-05-12	0	0	-2	-1.76903	7.57143	-0.628164	723	-144	55.04	-10.962	-0.362878	-0.97561	3.71429	-0.262664
1828988	1502313	USA	female	neutered	2008-03-20	Golden Retriever	33.6115	7	30.9943	593	Dry	Satiety Weight Management Dry	2015-03-20	5	2015-06-08	0	0	-2	-3.58342	11.4286	-0.842988	723	-144	55.04	-10.962	-1.81439	-4.87805	3.85714	-1.26468
1829009	1072650	Denmark	female	intact	2009-06-16	Rottweiler	46.2	8	36	970	Dry	Satiety Weight Management - overvÇÝgtsdiÇÝt	2015-03-20	1	2015-03-20	0	0	0	0	0	#N/A	905.333	-97	61.6	-6.6	0	0	0
1829009	1072650	Denmark	female	intact	2009-06-16	Rottweiler	44.5	8	36	970	Dry	Satiety Weight Management - overvÇÝgtsdiÇÝt	2015-03-20	2	2015-04-09	0	0	0	-1.7	2.85714	-1.28788	905.333	-97	61.6	-6.6	-1.7	-3.67965	2.85714	-1.28788
1829009	1072650	Denmark	female	intact	2009-06-16	Rottweiler	44.15	8	36	873	Dry	Satiety Weight Management - overvÇÝgtsdiÇÝt	2015-03-20	3	2015-04-23	0	0	0	-2.05	4.85714	-0.913547	905.333	-97	61.6	-6.6	-0.35	-0.757576	2	-0.378788
1829009	1072650	Denmark	female	intact	2009-06-16	Rottweiler	40.9	8	36	873	Dry	Satiety Weight Management - overvÇÝgtsdiÇÝt	2015-03-20	4	2015-05-21	0	0	-2	-5.3	8.85714	-1.29521	905.333	-97	61.6	-6.6	-3.25	-7.03463	4	-1.75866
1829009	1072650	Denmark	female	intact	2009-06-16	Rottweiler	42.2	8	36	793	Dry	Satiety Weight Management - overvÇÝgtsdiÇÝt	2015-03-20	5	2015-06-18	0	0	-2	-4	12.8571	-0.673401	905.333	-97	61.6	-6.6	1.3	2.81385	4	0.703463
1829689	1072179	Denmark	female	neutered	2006-08-14	Dansk-svensk GÇ¾rdshund	13.2	9	10.15	345	Dry	Satiety Small Dog - overvÇÝgtsdiÇÝt	2015-03-20	1	2015-03-20	0	0	0	0	0	#N/A	375.833	37	66.092	6.507	0	0	0
1829689	1072179	Denmark	female	neutered	2006-08-14	Dansk-svensk GÇ¾rdshund	12.5	9	10.15	382	Dry	Satiety Small Dog - overvÇÝgtsdiÇÝt	2015-03-20	2	2015-04-01	0	0	0	-0.7	1.71429	-3.09343	375.833	37	66.092	6.507	-0.7	-5.30303	1.71429	-3.09343
1829689	1072179	Denmark	female	neutered	2006-08-14	Dansk-svensk GÇ¾rdshund	11.7	9	10.15	382	Dry	Satiety Small Dog - overvÇÝgtsdiÇÝt	2015-03-20	3	2015-04-29	0	0	0	-1.5	5.71429	-1.98864	375.833	37	66.092	6.507	-0.8	-6.06061	4	-1.51515
1829689	1072179	Denmark	female	neutered	2006-08-14	Dansk-svensk GÇ¾rdshund	11.1	9	10.15	382	Dry	Satiety Small Dog - overvÇÝgtsdiÇÝt	2015-03-20	4	2015-06-02	0	0	0	-2.1	10.5714	-1.50491	375.833	37	66.092	6.507	-0.6	-4.54545	4.85714	-0.935829
1829689	1072179	Denmark	female	neutered	2006-08-14	Dansk-svensk GÇ¾rdshund	10.7	9	10.15	382	Dry	Satiety Small Dog - overvÇÝgtsdiÇÝt	2015-03-20	5	2015-06-22	1	1	0	-2.5	13.4286	-1.41038	375.833	37	66.092	6.507	-0.4	-3.0303	2.85714	-1.06061
1829692	1504860	Slovakia	male	intact	2008-03-20	German Shepherd Dog	43.5	8	33.46	1118	Dry	Satiety Weight Management Dry	2015-03-20	1	2015-03-20	-1	-1	-1	0	0	#N/A	1207.17	107	86.771	7.691	0	0	0
1829692	1504860	Slovakia	male	intact	2008-03-20	German Shepherd Dog	39.5	8	33.46	1225	Dry	Satiety Weight Management Dry	2015-03-20	2	2015-04-08	1	1	-1	-4	2.71429	-3.38778	1207.17	107	86.771	7.691	-4	-9.1954	2.71429	-3.38778
1829692	1504860	Slovakia	male	intact	2008-03-20	German Shepherd Dog	38.1	8	33.46	1225	Dry	Satiety Weight Management Dry	2015-03-20	3	2015-04-23	1	1	0	-5.4	4.85714	-2.55578	1207.17	107	86.771	7.691	-1.4	-3.21839	2.14286	-1.50192
1829692	1504860	Slovakia	male	intact	2008-03-20	German Shepherd Dog	35	8	33.46	1225	Dry	Satiety Weight Management Dry	2015-03-20	4	2015-05-19	1	1	-2	-8.5	8.57143	-2.27969	1207.17	107	86.771	7.691	-3.1	-7.12644	3.71429	-1.91866
1829692	1504860	Slovakia	male	intact	2008-03-20	German Shepherd Dog	34	8	33.46	1225	Dry	Satiety Weight Management Dry	2015-03-20	5	2015-06-22	1	1	-1	-9.5	13.4286	-1.62631	1207.17	107	86.771	7.691	-1	-2.29885	4.85714	-0.473293
1829695	1072179	Denmark	female	neutered	2011-12-12	Dansk-svensk GÇ¾rdshund	10	9	7.69	280	Dry	Satiety Small Dog - overvÇÝgtsdiÇÝt	2015-03-20	1	2015-03-20	1	1	0	0	0	#N/A	296.667	25	64.243	5.414	0	0	0
1829695	1072179	Denmark	female	neutered	2011-12-12	Dansk-svensk GÇ¾rdshund	9.6	9	7.69	280	Dry	Satiety Small Dog - overvÇÝgtsdiÇÝt	2015-03-20	2	2015-04-01	1	1	0	-0.4	1.71429	-2.33333	296.667	25	64.243	5.414	-0.4	-4	1.71429	-2.33333
1829695	1072179	Denmark	female	neutered	2011-12-12	Dansk-svensk GÇ¾rdshund	9.1	9	7.69	305	Dry	Satiety Small Dog - overvÇÝgtsdiÇÝt	2015-03-20	3	2015-04-29	0	0	0	-0.9	5.71429	-1.575	296.667	25	64.243	5.414	-0.5	-5	4	-1.25
1829695	1072179	Denmark	female	neutered	2011-12-12	Dansk-svensk GÇ¾rdshund	8.6	9	7.69	305	Dry	Satiety Small Dog - overvÇÝgtsdiÇÝt	2015-03-20	4	2015-06-02	0	0	0	-1.4	10.5714	-1.32432	296.667	25	64.243	5.414	-0.5	-5	4.85714	-1.02941
1829695	1072179	Denmark	female	neutered	2011-12-12	Dansk-svensk GÇ¾rdshund	8.2	9	7.69	305	Dry	Satiety Small Dog - overvÇÝgtsdiÇÝt	2015-03-20	5	2015-06-22	0	1	0	-1.8	13.4286	-1.34043	296.667	25	64.243	5.414	-0.4	-4	2.85714	-1.4
1830733	1510442	Portugal	female	neutered	2013-10-21	Golden Retriever	35.4	8	29.5	766	Dry	Satiety Weight Management Dry	2015-03-20	1	2015-03-20	-1	1	0	0	0	#N/A	766	0	60.515	0	0	0	0
1830733	1510442	Portugal	female	neutered	2013-10-21	Golden Retriever	33.4	8	29.5	766	Dry	Satiety Weight Management Dry	2015-03-20	2	2015-04-03	0	0	-1	-2	2	-2.82486	766	0	60.515	0	-2	-5.64972	2	-2.82486
1830733	1510442	Portugal	female	neutered	2013-10-21	Golden Retriever	31.55	8	29.5	766	Dry	Satiety Weight Management Dry	2015-03-20	3	2015-05-03	1	0	0	-3.85	6.28571	-1.73023	766	0	60.515	0	-1.85	-5.22599	4.28571	-1.2194
1830733	1510442	Portugal	female	neutered	2013-10-21	Golden Retriever	30.6	8	29.5	766	Dry	Satiety Weight Management Dry	2015-03-20	4	2015-05-15	1	1	0	-4.8	8	-1.69492	766	0	60.515	0	-0.95	-2.68362	1.71429	-1.56544
1830733	1510442	Portugal	female	neutered	2013-10-21	Golden Retriever	30	8	29.5	766	Dry	Satiety Small Dog	2015-03-20	5	2015-05-31	1	1	0	-5.4	10.2857	-1.48305	766	0	60.515	0	-0.6	-1.69492	2.28571	-0.741525
1831900	1511545	USA	male	neutered	2006-03-17	Cocker Spaniel	17.5542	8	13.5036	496	Mix feeding	wet product : Satiety Weight Management Canine / dry product : Satiety Small Dog	2015-03-20	1	2015-03-20	-1	-1	-3	0	0	#N/A	457.667	-46	64.97	-6.53	0	0	0
1831900	1511545	USA	male	neutered	2006-03-17	Cocker Spaniel	17.5088	8	13.5036	450	Mix feeding	wet product : Satiety Weight Management Canine / dry product : Satiety Small Dog	2015-03-20	2	2015-04-03	0	-1	-2	-0.0453597	2	-0.129199	457.667	-46	64.97	-6.53	-0.0453597	-0.258398	2	-0.129199
1831900	1511545	USA	male	neutered	2006-03-17	Cocker Spaniel	16.1481	8	13.5036	450	Mix feeding	wet product : Satiety Weight Management Canine / dry product : Satiety Small Dog	2015-03-20	3	2015-04-18	1	1	-1	-1.40615	4.14286	-1.93353	457.667	-46	64.97	-6.53	-1.36079	-7.75194	2.14286	-3.61757
1831900	1511545	USA	male	neutered	2006-03-17	Cocker Spaniel	15.6945	8	13.5036	450	Mix feeding	wet product : Satiety Weight Management Canine / dry product : Satiety Small Dog	2015-03-20	4	2015-05-16	1	1	0	-1.85975	8.14286	-1.30106	457.667	-46	64.97	-6.53	-0.453597	-2.58398	4	-0.645995
1831900	1511545	USA	male	neutered	2006-03-17	Cocker Spaniel	15.0141	8	13.5036	450	Dry	Satiety Small Dog	2015-03-20	5	2015-06-13	0	0	0	-2.54014	12.1429	-1.19167	457.667	-46	64.97	-6.53	-0.680396	-3.87597	4	-0.968992
1831961	1512747	USA	male	neutered	2004-12-13	Dachshund	11.6574	7	8.96761	365	Dry	Satiety Weight Management Dry	2015-03-23	1	2015-03-23	1	0	0	0	0	#N/A	325.333	-68	62.78	-13.122	0	0	0
1831961	1512747	USA	male	neutered	2004-12-13	Dachshund	11.476	7	8.96761	331	Dry	Satiety Weight Management Dry	2015-03-23	2	2015-04-06	0	0	0	-0.181439	2	-0.77821	325.333	-68	62.78	-13.122	-0.181439	-1.55642	2	-0.77821
1831961	1512747	USA	male	neutered	2004-12-13	Dachshund	11.1585	7	8.96761	331	Dry	Satiety Weight Management Dry	2015-03-23	3	2015-04-21	1	1	-1	-0.498957	4.14286	-1.03314	325.333	-68	62.78	-13.122	-0.317518	-2.72374	2.14286	-1.27108
1831961	1512747	USA	male	neutered	2004-12-13	Dachshund	11.3399	7	8.96761	297	Dry	Satiety Weight Management Dry	2015-03-23	4	2015-05-22	1	1	-1	-0.317518	8.57143	-0.317769	325.333	-68	62.78	-13.122	0.181439	1.55642	4.42857	0.35145
1831961	1512747	USA	male	neutered	2004-12-13	Dachshund	11.5667	7	8.96761	268	Dry	Satiety Weight Management Dry	2015-03-23	5	2015-06-23	1	1	-1	-0.0907194	13.1429	-0.0592116	325.333	-68	62.78	-13.122	0.226799	1.94553	4.57143	0.425584
1831988	1504400	Germany	female	neutered	2008-08-05	Labrador	38.5	8	27.5	727	Dry	Satiety Weight Management Dry	2015-03-20	1	2015-03-20	-1	-1	-3	0	0	#N/A	683	-66	56.875	-5.496	0	0	0
1831988	1504400	Germany	female	neutered	2008-08-05	Labrador	37.6	8	27.5	727	Dry	Satiety Weight Management Dry	2015-03-20	2	2015-03-26	0	0	-2	-0.9	0.857143	-2.72727	683	-66	56.875	-5.496	-0.9	-2.33766	0.857143	-2.72727
1831988	1504400	Germany	female	neutered	2008-08-05	Labrador	37.6	8	27.5	661	Dry	Satiety Weight Management Dry	2015-03-20	3	2015-04-09	0	0	-2	-0.9	2.85714	-0.818182	683	-66	56.875	-5.496	0	0	2	0
1831988	1504400	Germany	female	neutered	2008-08-05	Labrador	35.7	8	27.5	661	Dry	Satiety Weight Management Dry	2015-03-20	4	2015-05-08	0	1	-1	-2.8	7	-1.03896	683	-66	56.875	-5.496	-1.9	-4.93506	4.14286	-1.19122
1831988	1504400	Germany	female	neutered	2008-08-05	Labrador	34.3	8	27.5	595	Dry	Satiety Weight Management Dry	2015-03-20	5	2015-07-20	0	1	-1	-4.2	17.4286	-0.625931	683	-66	56.875	-5.496	-1.4	-3.63636	10.4286	-0.348692
1832027	1511588	Italy	female	neutered	2007-03-20	Medium	18	8	15	462	Dry	Satiety Weight Management Dry	2015-04-30	1	2015-04-30	-1	-1	-3	0	0	#N/A	420	-84	55.104	-11.021	0	0	0
1832027	1511588	Italy	female	neutered	2007-03-20	Medium	17.09	8	15	462	Dry	Satiety Weight Management Dry	2015-04-30	2	2015-05-23	0	0	-2	-0.91	3.28571	-1.53865	420	-84	55.104	-11.021	-0.91	-5.05556	3.28571	-1.53865
1832027	1511588	Italy	female	neutered	2007-03-20	Medium	16.3	8	15	420	Dry	Satiety Weight Management Dry	2015-04-30	3	2015-06-29	0	0	-1	-1.7	8.57143	-1.10185	420	-84	55.104	-11.021	-0.79	-4.38889	5.28571	-0.83033
1832027	1511588	Italy	female	neutered	2007-03-20	Medium	15.6	8	15	378	Dry	Satiety Weight Management Dry	2015-04-30	4	2015-07-13	1	0	0	-2.4	10.5714	-1.26126	420	-84	55.104	-11.021	-0.7	-3.88889	2	-1.94444
1832027	1511588	Italy	female	neutered	2007-03-20	Medium	15.1	8	15	344	Dry	Satiety Weight Management Dry	2015-04-30	5	2015-08-03	1	1	0	-2.9	13.5714	-1.18713	420	-84	55.104	-11.021	-0.5	-2.77778	3	-0.925926
1832054	1511537	Hungary	female	neutered	2005-08-15	Pug	11.9	7	8.5	302	Dry	Satiety Small Dog	2015-03-20	1	2015-03-20	-1	-1	-3	0	0	#N/A	278.667	-28	55.978	-5.625	0	0	0
1832054	1511537	Hungary	female	neutered	2005-08-15	Pug	11.8	7	8.5	274	Dry	Satiety Small Dog	2015-03-20	2	2015-04-03	-1	-1	-3	-0.1	2	-0.420168	278.667	-28	55.978	-5.625	-0.1	-0.840336	2	-0.420168
1832054	1511537	Hungary	female	neutered	2005-08-15	Pug	11.4	7	8.5	274	Dry	Satiety Small Dog	2015-03-20	3	2015-04-17	-1	-1	-3	-0.5	4	-1.05042	278.667	-28	55.978	-5.625	-0.4	-3.36134	2	-1.68067
1832054	1511537	Hungary	female	neutered	2005-08-15	Pug	10.8	7	8.5	274	Dry	Satiety Small Dog	2015-03-20	4	2015-05-18	0	0	-1	-1.1	8.42857	-1.09671	278.667	-28	55.978	-5.625	-0.6	-5.04202	4.42857	-1.13852
1832054	1511537	Hungary	female	neutered	2005-08-15	Pug	10.9	7	8.5	247	Dry	Satiety Small Dog	2015-03-20	5	2015-06-15	0	0	-1	-1	12.4286	-0.676133	278.667	-28	55.978	-5.625	0.1	0.840336	4	0.210084
1832067	1511537	Hungary	female	neutered	2007-09-04	Pug	13.6	7	9.71	333	Dry	Satiety Small Dog	2015-03-20	1	2015-03-20	-1	-1	-2	0	0	#N/A	333	0	60.538	0	0	0	0
1832067	1511537	Hungary	female	neutered	2007-09-04	Pug	13.1	7	9.71	333	Dry	Satiety Small Dog	2015-03-20	2	2015-04-03	-1	-1	-2	-0.5	2	-1.83824	333	0	60.538	0	-0.5	-3.67647	2	-1.83824
1832067	1511537	Hungary	female	neutered	2007-09-04	Pug	12.8	7	9.71	333	Dry	Satiety Small Dog	2015-03-20	3	2015-04-17	-1	-1	-2	-0.8	4	-1.47059	333	0	60.538	0	-0.3	-2.20588	2	-1.10294
1832067	1511537	Hungary	female	neutered	2007-09-04	Pug	12.3	7	9.71	333	Dry	Satiety Small Dog	2015-03-20	4	2015-05-18	-1	-1	-2	-1.3	8.42857	-1.1341	333	0	60.538	0	-0.5	-3.67647	4.42857	-0.830171
1832067	1511537	Hungary	female	neutered	2007-09-04	Pug	12.1	7	9.71	303	Dry	Satiety Small Dog	2015-03-20	5	2015-06-15	0	0	-1	-1.5	12.4286	-0.887424	333	0	60.538	0	-0.2	-1.47059	4	-0.367647
1832228	1501872	Portugal	female	neutered	2004-03-08	X-SMALL	6.8	7	5.67	223	Mix feeding	wet product : Satiety Weight Management Canine / dry product : Satiety Small Dog	2015-03-21	1	2015-03-21	0	1	-1	0	0	#N/A	238.333	28	64.863	7.62	0	0	0
1832228	1501872	Portugal	female	neutered	2004-03-08	X-SMALL	6.7	7	5.67	203	Mix feeding	wet product : Satiety Weight Management Canine / dry product : Satiety Small Dog	2015-03-21	2	2015-04-03	1	1	-1	-0.1	1.85714	-0.791855	238.333	28	64.863	7.62	-0.1	-1.47059	1.85714	-0.791855
1832228	1501872	Portugal	female	neutered	2004-03-08	X-SMALL	6.5	7	5.67	251	Mix feeding	wet product : Satiety Weight Management Canine / dry product : Satiety Small Dog	2015-03-21	3	2015-04-18	1	0	-1	-0.3	4	-1.10294	238.333	28	64.863	7.62	-0.2	-2.94118	2.14286	-1.37255
1832228	1501872	Portugal	female	neutered	2004-03-08	X-SMALL	6.45	7	5.67	251	Mix feeding	wet product : Satiety Weight Management Canine / dry product : Satiety Small Dog	2015-03-21	4	2015-05-16	1	0	-1	-0.35	8	-0.643382	238.333	28	64.863	7.62	-0.05	-0.735294	4	-0.183824
1832228	1501872	Portugal	female	neutered	2004-03-08	X-SMALL	6	7	5.67	251	Mix feeding	wet product : Satiety Weight Management Canine / dry product : Satiety Small Dog	2015-03-21	5	2015-06-20	1	1	-1	-0.8	13	-0.904977	238.333	28	64.863	7.62	-0.45	-6.61765	5	-1.32353
1832239	1516948	Argentina	male	neutered	2003-03-20	Cocker Americano	20	8	16.67	581	Dry	Satiety Weight Management Dry	2015-03-20	1	2015-03-20	-1	-1	-1	0	0	#N/A	526.667	-109	63.839	-13.212	0	0	0
1832239	1516948	Argentina	male	neutered	2003-03-20	Cocker Americano	18.9	8	16.67	581	Dry	Satiety Weight Management Dry	2015-03-20	2	2015-04-04	-1	0	-3	-1.1	2.14286	-2.56667	526.667	-109	63.839	-13.212	-1.1	-5.5	2.14286	-2.56667
1832239	1516948	Argentina	male	neutered	2003-03-20	Cocker Americano	19.8	8	16.67	527	Dry	Satiety Weight Management Dry	2015-03-20	3	2015-05-06	0	0	-3	-0.2	6.71429	-0.148936	526.667	-109	63.839	-13.212	0.9	4.5	4.57143	0.984375
1832239	1516948	Argentina	male	neutered	2003-03-20	Cocker Americano	18.2	8	16.67	472	Dry	Satiety Weight Management Dry	2015-03-20	4	2015-06-10	0	0	-3	-1.8	11.7143	-0.768293	526.667	-109	63.839	-13.212	-1.6	-8	5	-1.6
1832239	1516948	Argentina	male	neutered	2003-03-20	Cocker Americano	17.5	8	16.67	427	Dry	Satiety Weight Management Dry	2015-03-20	5	2015-07-18	0	0	-1	-2.5	17.1429	-0.729167	526.667	-109	63.839	-13.212	-0.7	-3.5	5.42857	-0.644737
1832251	1507572	USA	female	neutered	2007-03-12	German Shorthaired Pointer	39.3269	7	29.4838	891	Dry	Satiety Weight Management Dry	2015-03-20	1	2015-03-20	0	0	-2	0	0	#N/A	742.833	-236	58.709	-18.652	0	0	0
1832251	1507572	USA	female	neutered	2007-03-12	German Shorthaired Pointer	39.1908	7	29.4838	808	Dry	Satiety Weight Management Dry	2015-03-20	2	2015-04-03	0	1	0	-0.136079	2	-0.17301	742.833	-236	58.709	-18.652	-0.136079	-0.346021	2	-0.17301
1832251	1507572	USA	female	neutered	2007-03-12	German Shorthaired Pointer	38.7372	7	29.4838	724	Dry	Satiety Weight Management Dry	2015-03-20	3	2015-04-17	1	1	0	-0.589676	4	-0.374856	742.833	-236	58.709	-18.652	-0.453597	-1.1534	2	-0.576701
1832251	1507572	USA	female	neutered	2007-03-12	German Shorthaired Pointer	37.1496	7	29.4838	655	Dry	Satiety Weight Management Dry	2015-03-20	4	2015-05-15	1	1	0	-2.17727	8	-0.692042	742.833	-236	58.709	-18.652	-1.58759	-4.03691	4	-1.00923
1832251	1507572	USA	female	neutered	2007-03-12	German Shorthaired Pointer	35.7434	7	29.4838	585	Dry	Satiety Weight Management Dry	2015-03-20	5	2015-06-16	1	1	0	-3.58342	12.5714	-0.724809	742.833	-236	58.709	-18.652	-1.40615	-3.57555	4.57143	-0.782151
1832258	1335138	UK	female	neutered	2009-03-20	Maxi	44.2	8	35.31	797	Dry	Satiety Weight Management Dry	2015-03-26	1	2015-04-24	1	1	0	0	0	#N/A	667.167	-207	46.059	-14.29	0	0	0
1832258	1335138	UK	female	neutered	2009-03-20	Maxi	42.4	8	35.31	718	Dry	Satiety Weight Management Dry	2015-03-26	2	2015-05-29	1	1	0	-1.8	5	-0.81448	667.167	-207	46.059	-14.29	-1.8	-4.0724	5	-0.81448
1832258	1335138	UK	female	neutered	2009-03-20	Maxi	41.8	8	35.31	654	Dry	Satiety Weight Management Dry	2015-03-26	3	2015-06-26	1	1	0	-2.4	9	-0.603318	667.167	-207	46.059	-14.29	-0.6	-1.35747	4	-0.339367
1832258	1335138	UK	female	neutered	2009-03-20	Maxi	42.1	8	35.31	590	Dry	Satiety Weight Management Dry	2015-03-26	4	2015-07-24	1	1	-1	-2.1	13	-0.365472	667.167	-207	46.059	-14.29	0.3	0.678733	4	0.169683
1832258	1335138	UK	female	neutered	2009-03-20	Maxi	40	8	35.31	526	Dry	Satiety Weight Management Dry	2015-03-26	5	2015-09-02	0	1	-2	-4.2	18.7143	-0.507754	667.167	-207	46.059	-14.29	-2.1	-4.75113	5.71429	-0.831448
1832278	1515214	USA	male	neutered	2005-06-03	Cocker Spaniel	19.2779	9	14.8281	532	Mix feeding	wet product : Satiety Weight Management Canine / dry product : Satiety Weight Management Dry	2015-03-20	1	2015-03-20	-1	0	-3	0	0	#N/A	443.833	-141	58.736	-18.66	0	0	0
1832278	1515214	USA	male	neutered	2005-06-03	Cocker Spaniel	19.0511	9	14.8281	483	Mix feeding	wet product : Satiety Weight Management Canine / dry product : Satiety Weight Management Dry	2015-03-20	2	2015-04-02	0	0	-1	-0.226799	1.85714	-0.633484	443.833	-141	58.736	-18.66	-0.226799	-1.17647	1.85714	-0.633484
1832278	1515214	USA	male	neutered	2005-06-03	Cocker Spaniel	18.5975	9	14.8281	433	Mix feeding	wet product : Satiety Weight Management Canine / dry product : Satiety Weight Management Dry	2015-03-20	3	2015-04-17	1	0	-1	-0.680396	4	-0.882353	443.833	-141	58.736	-18.66	-0.453597	-2.35294	2.14286	-1.09804
1832278	1515214	USA	male	neutered	2005-06-03	Cocker Spaniel	18.416	9	14.8281	391	Mix feeding	wet product : Satiety Weight Management Canine / dry product : Satiety Weight Management Dry	2015-03-20	4	2015-05-11	1	1	-1	-0.861834	7.42857	-0.60181	443.833	-141	58.736	-18.66	-0.181439	-0.941176	3.42857	-0.27451
1832278	1515214	USA	male	neutered	2005-06-03	Cocker Spaniel	16.6924	9	14.8281	391	Mix feeding	wet product : Satiety Weight Management Canine / dry product : Satiety Weight Management Dry	2015-03-20	5	2015-06-12	1	1	-1	-2.5855	12	-1.11765	443.833	-141	58.736	-18.66	-1.72367	-8.94118	4.57143	-1.95588
1832309	1491877	USA	female	neutered	2006-07-28	Golden Retriever	33.2033	8	28.5766	748	Dry	Satiety Weight Management Dry	2015-03-20	1	2015-03-20	-1	0	-1	0	0	#N/A	628	-190	50.81	-15.373	0	0	0
1832309	1491877	USA	female	neutered	2006-07-28	Golden Retriever	34.7909	8	28.5766	680	Dry	Satiety Weight Management Dry	2015-03-20	2	2015-04-03	0	-1	-1	1.58759	2	2.39071	628	-190	50.81	-15.373	1.58759	4.78142	2	2.39071
1832309	1491877	USA	female	neutered	2006-07-28	Golden Retriever	34.1559	8	28.5766	612	Dry	Satiety Weight Management Dry	2015-03-20	3	2015-04-21	-1	0	0	0.952554	4.57143	0.627561	628	-190	50.81	-15.373	-0.635036	-1.91257	2.57143	-0.743777
1832309	1491877	USA	female	neutered	2006-07-28	Golden Retriever	33.8383	8	28.5766	558	Dry	Satiety Weight Management Dry	2015-03-20	4	2015-05-11	1	0	0	0.635036	7.42857	0.257461	628	-190	50.81	-15.373	-0.317518	-0.956284	2.85714	-0.334699
1832309	1491877	USA	female	neutered	2006-07-28	Golden Retriever	33.5208	8	28.5766	504	Dry	Satiety Weight Management Dry	2015-03-20	5	2015-06-05	1	0	0	0.317518	11	0.0869349	628	-190	50.81	-15.373	-0.317518	-0.956284	3.57143	-0.26776
1832380	1514481	Germany	female	intact	2007-01-01	Deutscher Sch¡?ferhund	51	7	36.43	1044	Dry	Satiety Weight Management Dry	2015-03-21	1	2015-03-21	-1	-1	-2	0	0	#N/A	865.167	-244	58.345	-16.455	0	0	0
1832380	1514481	Germany	female	intact	2007-01-01	Deutscher Sch¡?ferhund	50.6	7	36.43	947	Dry	Satiety Weight Management Dry	2015-03-21	2	2015-04-07	-1	-1	-2	-0.4	2.42857	-0.322953	865.167	-244	58.345	-16.455	-0.4	-0.784314	2.42857	-0.322953
1832380	1514481	Germany	female	intact	2007-01-01	Deutscher Sch¡?ferhund	50.4	7	36.43	800	Dry	Satiety Weight Management Dry	2015-03-21	3	2015-04-21	-1	-1	-2	-0.6	4.42857	-0.265655	865.167	-244	58.345	-16.455	-0.2	-0.392157	2	-0.196078
1832380	1514481	Germany	female	intact	2007-01-01	Deutscher Sch¡?ferhund	45.5	7	36.43	800	Dry	Satiety Weight Management Dry	2015-03-21	4	2015-05-22	-1	-1	-2	-5.5	8.85714	-1.21758	865.167	-244	58.345	-16.455	-4.9	-9.60784	4.42857	-2.16951
1832380	1514481	Germany	female	intact	2007-01-01	Deutscher Sch¡?ferhund	41	7	36.43	800	Dry	Satiety Weight Management Dry	2015-03-21	5	2015-07-10	-1	-1	-2	-10	15.8571	-1.23653	865.167	-244	58.345	-16.455	-4.5	-8.82353	7	-1.2605
1832422	1510442	Portugal	female	neutered	2004-03-16	Dachshund	11.5	7	9.58	330	Dry	Satiety Weight Management Dry	2015-03-21	1	2015-03-21	0	0	-3	0	0	#N/A	330	0	60.602	0	0	0	0
1832422	1510442	Portugal	female	neutered	2004-03-16	Dachshund	10.9	7	9.58	330	Dry	Satiety Weight Management Dry	2015-03-21	2	2015-04-06	1	1	0	-0.6	2.28571	-2.28261	330	0	60.602	0	-0.6	-5.21739	2.28571	-2.28261
1832422	1510442	Portugal	female	neutered	2004-03-16	Dachshund	10.35	7	9.58	330	Dry	Satiety Weight Management Dry	2015-03-21	3	2015-04-20	0	0	0	-1.15	4.28571	-2.33333	330	0	60.602	0	-0.55	-4.78261	2	-2.3913
1832422	1510442	Portugal	female	neutered	2004-03-16	Dachshund	9.8	7	9.58	330	Dry	Satiety Weight Management Dry	2015-03-21	4	2015-05-20	0	0	0	-1.7	8.57143	-1.72464	330	0	60.602	0	-0.55	-4.78261	4.28571	-1.11594
1832422	1510442	Portugal	female	neutered	2004-03-16	Dachshund	9.1	7	9.58	330	Dry	Satiety Weight Management Dry	2015-03-21	5	2015-06-22	1	1	0	-2.4	13.2857	-1.57083	330	0	60.602	0	-0.7	-6.08696	4.71429	-1.29117
1832584	1486092	USA	male	neutered	2011-03-23	Beagle	16.6924	9	12.8413	478	Dry	Satiety Weight Management Dry	2015-03-21	1	2015-03-21	1	1	0	0	0	#N/A	433.333	-89	63.88	-13.12	0	0	0
1832584	1486092	USA	male	neutered	2011-03-23	Beagle	16.1481	9	12.8413	478	Dry	Satiety Weight Management Dry	2015-03-21	2	2015-04-06	1	1	0	-0.544316	2.28571	-1.42663	433.333	-89	63.88	-13.12	-0.544316	-3.26087	2.28571	-1.42663
1832584	1486092	USA	male	neutered	2011-03-23	Beagle	16.0573	9	12.8413	433	Dry	Satiety Small Dog	2015-03-21	3	2015-04-20	1	1	0	-0.635036	4.28571	-0.887681	433.333	-89	63.88	-13.12	-0.0907194	-0.543478	2	-0.271739
1832584	1486092	USA	male	neutered	2011-03-23	Beagle	15.6037	9	12.8413	389	Dry	Satiety Small Dog	2015-03-21	4	2015-05-23	1	1	0	-1.08863	9	-0.724638	433.333	-89	63.88	-13.12	-0.453597	-2.71739	4.71429	-0.576416
1832584	1486092	USA	male	neutered	2011-03-23	Beagle	15.3316	9	12.8413	351	Dry	Satiety Small Dog	2015-03-21	5	2015-06-20	1	1	0	-1.36079	13	-0.62709	433.333	-89	63.88	-13.12	-0.272158	-1.63043	4	-0.407609
1832737	1516948	Argentina	male	intact	2007-03-21	Labrador Retriever	46.65	8	38.88	1251	Dry	Satiety Weight Management Dry	2015-03-21	1	2015-03-21	0	0	-1	0	0	#N/A	1131	-240	72.639	-15.414	0	0	0
1832737	1516948	Argentina	male	intact	2007-03-21	Labrador Retriever	44.9	8	38.88	1251	Dry	Satiety Weight Management Dry	2015-03-21	2	2015-04-07	0	0	-1	-1.75	2.42857	-1.54467	1131	-240	72.639	-15.414	-1.75	-3.75134	2.42857	-1.54467
1832737	1516948	Argentina	male	intact	2007-03-21	Labrador Retriever	42.8	8	38.88	1131	Dry	Satiety Weight Management Dry	2015-03-21	3	2015-05-30	0	0	-2	-3.85	10	-0.825295	1131	-240	72.639	-15.414	-2.1	-4.50161	7.57143	-0.594552
1832737	1516948	Argentina	male	intact	2007-03-21	Labrador Retriever	41.6	8	38.88	1011	Dry	Satiety Weight Management Dry	2015-03-21	4	2015-07-03	0	0	-2	-5.05	14.8571	-0.728626	1131	-240	72.639	-15.414	-1.2	-2.57235	4.85714	-0.529601
1832737	1516948	Argentina	male	intact	2007-03-21	Labrador Retriever	43	8	38.88	908	Dry	Satiety Weight Management Dry	2015-03-21	5	2015-08-05	0	0	-2	-3.65	19.5714	-0.399778	1131	-240	72.639	-15.414	1.4	3.00107	4.71429	0.636591
1832774	1516948	Argentina	female	intact	2013-06-07	Labrador Retriever	40.7	8	33.92	990	Dry	Satiety Weight Management Dry	2015-03-21	1	2015-03-21	0	1	-2	0	0	#N/A	824.833	-263	58.685	-18.712	0	0	0
1832774	1516948	Argentina	female	intact	2013-06-07	Labrador Retriever	40.4	8	33.92	897	Dry	Satiety Weight Management Dry	2015-03-21	2	2015-04-06	0	0	-3	-0.3	2.28571	-0.322482	824.833	-263	58.685	-18.712	-0.3	-0.737101	2.28571	-0.322482
1832774	1516948	Argentina	female	intact	2013-06-07	Labrador Retriever	39.6	8	33.92	804	Dry	Satiety Weight Management Dry	2015-03-21	3	2015-05-04	0	0	-3	-1.1	6.28571	-0.429975	824.833	-263	58.685	-18.712	-0.8	-1.9656	4	-0.4914
1832774	1516948	Argentina	female	intact	2013-06-07	Labrador Retriever	36.4	8	33.92	727	Dry	Satiety Weight Management Dry	2015-03-21	4	2015-06-07	0	0	0	-4.3	11.1429	-0.948151	824.833	-263	58.685	-18.712	-3.2	-7.86241	4.85714	-1.61873
1832774	1516948	Argentina	female	intact	2013-06-07	Labrador Retriever	34.1	8	33.92	650	Dry	Satiety Weight Management Dry	2015-03-21	5	2015-07-20	0	0	-3	-6.6	17.2857	-0.938128	824.833	-263	58.685	-18.712	-2.3	-5.65111	6.14286	-0.919947
1832791	1516948	Argentina	female	neutered	2012-03-21	Medium	19	9	15.83	481	Dry	Satiety Weight Management Dry	2015-03-21	1	2015-03-21	0	0	-1	0	0	#N/A	507	0	63.885	0	0	0	0
1832791	1516948	Argentina	female	neutered	2012-03-21	Medium	17.35	9	15.83	533	Dry	Satiety Weight Management Dry	2015-03-21	2	2015-04-07	-1	-1	-2	-1.65	2.42857	-3.57585	507	0	63.885	0	-1.65	-8.68421	2.42857	-3.57585
1832791	1516948	Argentina	female	neutered	2012-03-21	Medium	17.1	9	15.83	533	Dry	Satiety Weight Management Dry	2015-03-21	3	2015-05-04	0	1	-3	-1.9	6.28571	-1.59091	507	0	63.885	0	-0.25	-1.31579	3.85714	-0.341131
1832791	1516948	Argentina	female	neutered	2012-03-21	Medium	17.35	9	15.83	481	Dry	Satiety Small Dog	2015-03-21	4	2015-06-04	0	0	-1	-1.65	10.7143	-0.810526	507	0	63.885	0	0.25	1.31579	4.42857	0.297114
1832791	1516948	Argentina	female	neutered	2012-03-21	Medium	17.4	9	15.83	437	Dry	Satiety Small Dog	2015-03-21	5	2015-07-07	0	0	-1	-1.6	15.4286	-0.545809	507	0	63.885	0	0.05	0.263158	4.71429	0.0558214
1832883	1262433	Italy	female	neutered	2009-02-02	Labrador Retriever	52	8	37.14	911	Dry	Satiety Weight Management Dry	2015-03-22	1	2015-03-22	-1	0	-3	0	0	#N/A	911	0	60.553	0	0	0	0
1832883	1262433	Italy	female	neutered	2009-02-02	Labrador Retriever	50.1	8	37.14	911	Dry	Satiety Weight Management Dry	2015-03-22	2	2015-04-05	-1	0	-2	-1.9	2	-1.82692	911	0	60.553	0	-1.9	-3.65385	2	-1.82692
1832883	1262433	Italy	female	neutered	2009-02-02	Labrador Retriever	47.2	8	37.14	911	Dry	Satiety Weight Management Dry	2015-03-22	3	2015-04-23	-1	0	-2	-4.8	4.57143	-2.01923	911	0	60.553	0	-2.9	-5.57692	2.57143	-2.1688
1832883	1262433	Italy	female	neutered	2009-02-02	Labrador Retriever	44.5	8	37.14	911	Dry	Satiety Weight Management Dry	2015-03-22	4	2015-05-25	0	0	-2	-7.5	9.14286	-1.57752	911	0	60.553	0	-2.7	-5.19231	4.57143	-1.13582
1832883	1262433	Italy	female	neutered	2009-02-02	Labrador Retriever	39.5	8	37.14	911	Dry	Satiety Weight Management Dry	2015-03-22	5	2015-06-22	0	0	-1	-12.5	13.1429	-1.82901	911	0	60.553	0	-5	-9.61538	4	-2.40385
1833242	1515218	Argentina	male	neutered	2012-03-22	Pug	11.5	8	9.58	384	Dry	Satiety Weight Management Dry	2015-03-31	1	2015-03-31	0	0	-2	0	0	#N/A	414	36	76.028	6.611	0	0	0
1833242	1515218	Argentina	male	neutered	2012-03-22	Pug	10.5	8	9.58	420	Dry	Satiety Weight Management Dry	2015-03-31	2	2015-04-18	0	0	-2	-1	2.57143	-3.38164	414	36	76.028	6.611	-1	-8.69565	2.57143	-3.38164
1833242	1515218	Argentina	male	neutered	2012-03-22	Pug	10.5	8	9.58	420	Dry	Satiety Weight Management Dry	2015-03-31	3	2015-05-09	1	1	-2	-1	5.57143	-1.56076	414	36	76.028	6.611	0	0	3	0
1833242	1515218	Argentina	male	neutered	2012-03-22	Pug	10.3	8	9.58	420	Dry	Satiety Weight Management Dry	2015-03-31	4	2015-05-28	1	1	-2	-1.2	8.28571	-1.25937	414	36	76.028	6.611	-0.2	-1.73913	2.71429	-0.640732
1833242	1515218	Argentina	male	neutered	2012-03-22	Pug	10.1	8	9.58	420	Dry	Satiety Weight Management Dry	2015-03-31	5	2015-06-12	1	1	-2	-1.4	10.4286	-1.16736	414	36	76.028	6.611	-0.2	-1.73913	2.14286	-0.811594
1833339	1072179	Denmark	female	neutered	2006-01-26	Labrador Retriever	34.7	9	28.92	755	Dry	Satiety Weight Management - overvÇÝgtsdiÇÝt	2015-03-23	1	2015-03-23	0	0	0	0	0	#N/A	704.667	-82	56.505	-6.575	0	0	0
1833339	1072179	Denmark	female	neutered	2006-01-26	Labrador Retriever	33.8	9	28.92	755	Dry	Satiety Weight Management - overvÇÝgtsdiÇÝt	2015-03-23	2	2015-04-07	0	0	0	-0.9	2.14286	-1.21037	704.667	-82	56.505	-6.575	-0.9	-2.59366	2.14286	-1.21037
1833339	1072179	Denmark	female	neutered	2006-01-26	Labrador Retriever	32.9	9	28.92	686	Dry	Satiety Weight Management - overvÇÝgtsdiÇÝt	2015-03-23	3	2015-05-06	0	0	0	-1.8	6.28571	-0.825255	704.667	-82	56.505	-6.575	-0.9	-2.59366	4.14286	-0.626056
1833339	1072179	Denmark	female	neutered	2006-01-26	Labrador Retriever	31.5	9	28.92	673	Dry	Satiety Weight Management - overvÇÝgtsdiÇÝt	2015-03-23	4	2015-06-02	0	0	-3	-3.2	10.1429	-0.909202	704.667	-82	56.505	-6.575	-1.4	-4.03458	3.85714	-1.046
1833339	1072179	Denmark	female	neutered	2006-01-26	Labrador Retriever	31.3	9	28.92	673	Mix feeding	wet product : Satiety Weight Management - overvÇÝgtsdiÇÝt, vÇ¾dfoder / dry product : Satiety Weight Management - overvÇÝgtsdiÇÝt	2015-03-23	5	2015-06-09	0	0	-3	-3.4	11.1429	-0.879332	704.667	-82	56.505	-6.575	-0.2	-0.576369	1	-0.576369
1833365	1515204	Germany	male	intact	2010-10-01	MINI	9.6	8	6.86	341	Dry	Satiety Weight Management Dry	2015-03-23	1	2015-03-23	-1	0	0	0	0	#N/A	282.833	-93	66.725	-21.94	0	0	0
1833365	1515204	Germany	male	intact	2010-10-01	MINI	9.63	8	6.86	308	Dry	Satiety Weight Management Dry	2015-03-23	2	2015-03-30	-1	0	0	0.03	1	0.3125	282.833	-93	66.725	-21.94	0.03	0.3125	1	0.3125
1833365	1515204	Germany	male	intact	2010-10-01	MINI	9	8	6.86	276	Dry	Satiety Weight Management Dry	2015-03-23	3	2015-05-11	0	0	-2	-0.6	7	-0.892857	282.833	-93	66.725	-21.94	-0.63	-6.5625	6	-1.09375
1833365	1515204	Germany	male	intact	2010-10-01	MINI	8.7	8	6.86	248	Dry	Satiety Weight Management Dry	2015-03-23	4	2015-06-01	0	0	-1	-0.9	10	-0.9375	282.833	-93	66.725	-21.94	-0.3	-3.125	3	-1.04167
1833365	1515204	Germany	male	intact	2010-10-01	MINI	8.7	8	6.86	252	Mix feeding	wet product : Satiety Weight Management Canine / dry product : Satiety Small Dog	2015-03-23	5	2015-07-29	1	1	0	-0.9	18.2857	-0.512695	282.833	-93	66.725	-21.94	0	0	8.28571	0
1833461	1507576	Germany	female	intact	2005-03-03	Labrador	47.3	7	33.79	987	Dry	Satiety Weight Management Dry	2015-04-07	1	2015-04-07	-1	0	-3	0	0	#N/A	987	0	70.425	0	0	0	0
1833461	1507576	Germany	female	intact	2005-03-03	Labrador	46.6	7	33.79	987	Dry	Satiety Weight Management Dry	2015-04-07	2	2015-04-16	-1	-1	-2	-0.7	1.28571	-1.15105	987	0	70.425	0	-0.7	-1.47992	1.28571	-1.15105
1833461	1507576	Germany	female	intact	2005-03-03	Labrador	44.2	7	33.79	987	Dry	Satiety Weight Management Dry	2015-04-07	3	2015-05-07	0	0	-2	-3.1	4.28571	-1.52925	987	0	70.425	0	-2.4	-5.074	3	-1.69133
1833461	1507576	Germany	female	intact	2005-03-03	Labrador	42	7	33.79	987	Dry	Satiety Weight Management Dry	2015-04-07	4	2015-06-03	0	0	-2	-5.3	8.14286	-1.37606	987	0	70.425	0	-2.2	-4.65116	3.85714	-1.20586
1833461	1507576	Germany	female	intact	2005-03-03	Labrador	40.4	7	33.79	987	Dry	Satiety Weight Management Dry	2015-04-07	5	2015-07-03	1	1	-1	-6.9	12.4286	-1.17373	987	0	70.425	0	-1.6	-3.38266	4.28571	-0.789288
1833663	1512717	Germany	female	intact	2009-07-08	Labrador	42	7	32.31	955	Mix feeding	wet product : Satiety Weight Management Canine / dry product : Satiety Weight Management Dry	2015-03-30	1	2015-03-30	0	0	-2	0	0	#N/A	1007	0	74.306	0	0	0	0
1833663	1512717	Germany	female	intact	2009-07-08	Labrador	40	7	32.31	1059	Mix feeding	wet product : Satiety Weight Management Canine / dry product : Satiety Weight Management Dry	2015-03-30	2	2015-04-08	0	0	0	-2	1.28571	-3.7037	1007	0	74.306	0	-2	-4.7619	1.28571	-3.7037
1833663	1512717	Germany	female	intact	2009-07-08	Labrador	38.7	7	32.31	1059	Mix feeding	wet product : Satiety Weight Management Canine / dry product : Satiety Weight Management Dry	2015-03-30	3	2015-05-18	0	0	-1	-3.3	7	-1.12245	1007	0	74.306	0	-1.3	-3.09524	5.71429	-0.541667
1833663	1512717	Germany	female	intact	2009-07-08	Labrador	37.9	7	32.31	955	Mix feeding	wet product : Satiety Weight Management Canine / dry product : Satiety Weight Management Dry	2015-03-30	4	2015-06-26	0	0	-1	-4.1	12.5714	-0.776515	1007	0	74.306	0	-0.8	-1.90476	5.57143	-0.34188
1833663	1512717	Germany	female	intact	2009-07-08	Labrador	34.2	7	32.31	955	Mix feeding	wet product : Satiety Weight Management Canine / dry product : Satiety Weight Management Dry	2015-03-30	5	2015-07-22	0	0	-2	-7.8	16.2857	-1.14035	1007	0	74.306	0	-3.7	-8.80952	3.71429	-2.37179
1833916	1502313	USA	female	neutered	2010-03-23	Medium	19.2779	7	14.8281	458	Dry	Satiety Weight Management Dry	2015-03-23	1	2015-03-23	1	0	-2	0	0	#N/A	458	0	60.611	0	0	0	0
1833916	1502313	USA	female	neutered	2010-03-23	Medium	18.8243	7	14.8281	458	Dry	Satiety Weight Management Dry	2015-03-23	2	2015-04-06	1	1	0	-0.453597	2	-1.17647	458	0	60.611	0	-0.453597	-2.35294	2	-1.17647
1833916	1502313	USA	female	neutered	2010-03-23	Medium	18.0532	7	14.8281	458	Dry	Satiety Weight Management Dry	2015-03-23	3	2015-04-20	0	1	-1	-1.22471	4	-1.58824	458	0	60.611	0	-0.771115	-4	2	-2
1833916	1502313	USA	female	neutered	2010-03-23	Medium	17.3728	7	14.8281	458	Dry	Satiety Weight Management Dry	2015-03-23	4	2015-05-18	1	1	-1	-1.90511	8	-1.23529	458	0	60.611	0	-0.680396	-3.52941	4	-0.882353
1833916	1502313	USA	female	neutered	2010-03-23	Medium	16.5563	7	14.8281	458	Dry	Satiety Weight Management Dry	2015-03-23	5	2015-06-15	0	0	-1	-2.72158	12	-1.17647	458	0	60.611	0	-0.816475	-4.23529	4	-1.05882
1833940	1493717	Italy	female	intact	2013-03-12	Pinscher Tedesco	6.3	7	4.85	231	Dry	Satiety Small Dog	2015-03-23	1	2015-03-23	0	0	-2	0	0	#N/A	231	0	70.681	0	0	0	0
1833940	1493717	Italy	female	intact	2013-03-12	Pinscher Tedesco	6.1	7	4.85	231	Dry	Satiety Small Dog	2015-03-23	2	2015-04-11	0	0	-2	-0.2	2.71429	-1.16959	231	0	70.681	0	-0.2	-3.1746	2.71429	-1.16959
1833940	1493717	Italy	female	intact	2013-03-12	Pinscher Tedesco	5.65	7	4.85	231	Dry	Satiety Small Dog	2015-03-23	3	2015-04-30	1	1	-1	-0.65	5.42857	-1.90058	231	0	70.681	0	-0.45	-7.14286	2.71429	-2.63158
1833940	1493717	Italy	female	intact	2013-03-12	Pinscher Tedesco	5.5	7	4.85	231	Dry	Satiety Small Dog	2015-03-23	4	2015-05-25	0	0	-1	-0.8	9	-1.41093	231	0	70.681	0	-0.15	-2.38095	3.57143	-0.666667
1833940	1493717	Italy	female	intact	2013-03-12	Pinscher Tedesco	5.6	7	4.85	209	Dry	Satiety Small Dog	2015-03-23	5	2015-06-24	1	1	-1	-0.7	13.2857	-0.83632	231	0	70.681	0	0.1	1.5873	4.28571	0.37037
1833952	1522668	Germany	female	neutered	2012-03-23	Medium	44.9	9	35	871	Mix feeding	wet product : Satiety Weight Management Canine / dry product : Satiety Weight Management Dry	2015-04-22	1	2015-04-22	-1	0	-3	0	0	#N/A	731.167	-222	50.812	-15.428	0	0	0
1833952	1522668	Germany	female	neutered	2012-03-23	Medium	45.2	9	35	792	Mix feeding	wet product : Satiety Weight Management Canine / dry product : Satiety Weight Management Dry	2015-04-22	2	2015-05-11	-1	0	0	0.3	2.71429	0.246161	731.167	-222	50.812	-15.428	0.3	0.668151	2.71429	0.246161
1833952	1522668	Germany	female	neutered	2012-03-23	Medium	44.5	9	35	713	Mix feeding	wet product : Satiety Weight Management Canine / dry product : Satiety Weight Management Dry	2015-04-22	3	2015-05-29	-1	0	0	-0.4	5.28571	-0.168543	731.167	-222	50.812	-15.428	-0.7	-1.55902	2.57143	-0.606286
1833952	1522668	Germany	female	neutered	2012-03-23	Medium	44.7	9	35	649	Mix feeding	wet product : Satiety Weight Management Canine / dry product : Satiety Weight Management Dry	2015-04-22	4	2015-06-10	0	0	0	-0.2	7	-0.0636335	731.167	-222	50.812	-15.428	0.2	0.445434	1.71429	0.259837
1833952	1522668	Germany	female	neutered	2012-03-23	Medium	44.1	9	35	586	Mix feeding	wet product : Satiety Weight Management Canine / dry product : Satiety Weight Management Dry	2015-04-22	5	2015-06-23	0	0	0	-0.8	8.85714	-0.201164	731.167	-222	50.812	-15.428	-0.6	-1.3363	1.85714	-0.719548
1833985	1508563	USA	female	neutered	2007-08-03	Soft Coated Wheaten Terrier	26.3086	8	21.9223	613	Mix feeding	wet product : Satiety Weight Management Canine / dry product : Satiety Weight Management Dry	2015-03-23	1	2015-03-23	0	0	-2	0	0	#N/A	557.667	-111	55.044	-10.956	0	0	0
1833985	1508563	USA	female	neutered	2007-08-03	Soft Coated Wheaten Terrier	24.9478	8	21.9223	613	Mix feeding	wet product : Satiety Weight Management Canine / dry product : Satiety Weight Management Dry	2015-03-23	2	2015-04-06	1	1	-1	-1.36079	2	-2.58621	557.667	-111	55.044	-10.956	-1.36079	-5.17241	2	-2.58621
1833985	1508563	USA	female	neutered	2007-08-03	Soft Coated Wheaten Terrier	25.3561	8	21.9223	558	Mix feeding	wet product : Satiety Weight Management Canine / dry product : Satiety Weight Management Dry	2015-03-23	3	2015-04-20	0	0	-1	-0.952554	4	-0.905172	557.667	-111	55.044	-10.956	0.408237	1.55172	2	0.775862
1833985	1508563	USA	female	neutered	2007-08-03	Soft Coated Wheaten Terrier	23.6778	8	21.9223	502	Mix feeding	wet product : Satiety Weight Management Canine / dry product : Satiety Weight Management Dry	2015-03-23	4	2015-05-18	0	1	-1	-2.63086	8	-1.25	557.667	-111	55.044	-10.956	-1.67831	-6.37931	4	-1.59483
1833985	1508563	USA	female	neutered	2007-08-03	Soft Coated Wheaten Terrier	22.5891	8	21.9223	613	Mix feeding	wet product : Satiety Weight Management Canine / dry product : Satiety Weight Management Dry	2015-03-23	5	2015-07-11	1	1	0	-3.7195	15.7143	-0.899687	557.667	-111	55.044	-10.956	-1.08863	-4.13793	7.71429	-0.536398
1833991	1507104	USA	male	neutered	2009-03-20	Maxi	48.9885	9	34.9905	1013	Dry	Satiety Weight Management Dry	2015-03-23	1	2015-03-23	1	1	-1	0	0	#N/A	870.5	-190	60.507	-13.207	0	0	0
1833991	1507104	USA	male	neutered	2009-03-20	Maxi	48.7163	9	34.9905	918	Dry	Satiety Weight Management Dry	2015-03-23	2	2015-04-06	1	0	-1	-0.272158	2	-0.277778	870.5	-190	60.507	-13.207	-0.272158	-0.555556	2	-0.277778
1833991	1507104	USA	male	neutered	2009-03-20	Maxi	50.9843	9	34.9905	823	Dry	Satiety Weight Management Dry	2015-03-23	3	2015-04-25	1	1	-1	1.99583	4.71429	0.864198	870.5	-190	60.507	-13.207	2.26799	4.62963	2.71429	1.70565
1833991	1507104	USA	male	neutered	2009-03-20	Maxi	43.9989	9	34.9905	823	Dry	Satiety Weight Management Dry	2015-03-23	4	2015-05-23	1	1	0	-4.98957	8.71429	-1.16879	870.5	-190	60.507	-13.207	-6.98539	-14.2593	4	-3.56481
1833991	1507104	USA	male	neutered	2009-03-20	Maxi	41.7581	9	34.9905	823	Dry	Satiety Weight Management Dry	2015-03-23	5	2015-06-20	1	1	-1	-7.23034	12.7143	-1.16084	870.5	-190	60.507	-13.207	-2.24077	-4.57407	4	-1.14352
1834099	1515198	Czech Republic	female	intact	2003-12-10	Bavarian Mountain Hound	39	7	27.86	854	Dry	Satiety Weight Management Dry	2015-03-24	1	2015-03-24	-1	-1	-3	0	0	#N/A	734	-160	60.529	-13.194	0	0	0
1834099	1515198	Czech Republic	female	intact	2003-12-10	Bavarian Mountain Hound	39	7	27.86	774	Dry	Satiety Weight Management Dry	2015-03-24	2	2015-04-07	-1	-1	-3	0	2	0	734	-160	60.529	-13.194	0	0	2	0
1834099	1515198	Czech Republic	female	intact	2003-12-10	Bavarian Mountain Hound	37.6	7	27.86	694	Dry	Satiety Weight Management Dry	2015-03-24	3	2015-04-21	-1	0	0	-1.4	4	-0.897436	734	-160	60.529	-13.194	-1.4	-3.58974	2	-1.79487
1834099	1515198	Czech Republic	female	intact	2003-12-10	Bavarian Mountain Hound	35	7	27.86	694	Dry	Satiety Weight Management Dry	2015-03-24	4	2015-05-27	0	0	0	-4	9.14286	-1.12179	734	-160	60.529	-13.194	-2.6	-6.66667	5.14286	-1.2963
1834099	1515198	Czech Republic	female	intact	2003-12-10	Bavarian Mountain Hound	34.1	7	27.86	694	Dry	Satiety Weight Management Dry	2015-03-24	5	2015-06-17	0	1	0	-4.9	12.1429	-1.03469	734	-160	60.529	-13.194	-0.9	-2.30769	3	-0.769231
1834209	1509394	Spain	female	neutered	2007-09-01	X-SMALL	13.6	8	11.33	374	Dry	Satiety Weight Management Dry	2015-03-24	1	2015-03-24	1	0	-1	0	0	#N/A	345.667	-34	55.974	-5.506	0	0	0
1834209	1509394	Spain	female	neutered	2007-09-01	X-SMALL	13.4	8	11.33	340	Dry	Satiety Weight Management Dry	2015-03-24	2	2015-04-07	1	0	-1	-0.2	2	-0.735294	345.667	-34	55.974	-5.506	-0.2	-1.47059	2	-0.735294
1834209	1509394	Spain	female	neutered	2007-09-01	X-SMALL	12.6	8	11.33	340	Dry	Satiety Weight Management Dry	2015-03-24	3	2015-04-21	0	0	0	-1	4	-1.83824	345.667	-34	55.974	-5.506	-0.8	-5.88235	2	-2.94118
1834209	1509394	Spain	female	neutered	2007-09-01	X-SMALL	12.5	8	11.33	340	Dry	Satiety Weight Management Dry	2015-03-24	4	2015-05-06	0	0	-1	-1.1	6.14286	-1.31669	345.667	-34	55.974	-5.506	-0.1	-0.735294	2.14286	-0.343137
1834209	1509394	Spain	female	neutered	2007-09-01	X-SMALL	12.3	8	11.33	340	Dry	Satiety Weight Management Dry	2015-03-24	5	2015-05-20	0	0	-1	-1.3	8.14286	-1.17389	345.667	-34	55.974	-5.506	-0.2	-1.47059	2	-0.735294
1834262	1512729	Argentina	female	intact	2013-03-29	Rottweiler	50.15	8	38.58	1090	Dry	Satiety Weight Management Dry	2015-03-24	1	2015-03-24	1	0	-1	0	0	#N/A	1090	0	70.413	0	0	0	0
1834262	1512729	Argentina	female	intact	2013-03-29	Rottweiler	47	8	38.58	1090	Dry	Satiety Weight Management Dry	2015-03-24	2	2015-05-05	1	1	-3	-3.15	6	-1.04686	1090	0	70.413	0	-3.15	-6.28116	6	-1.04686
1834262	1512729	Argentina	female	intact	2013-03-29	Rottweiler	44.3	8	38.58	1090	Dry	Satiety Weight Management Dry	2015-03-24	3	2015-05-25	1	1	-1	-5.85	8.85714	-1.31702	1090	0	70.413	0	-2.7	-5.38385	2.85714	-1.88435
1834262	1512729	Argentina	female	intact	2013-03-29	Rottweiler	41.7	8	38.58	1090	Dry	Satiety Weight Management Dry	2015-03-24	4	2015-06-13	0	1	-2	-8.45	11.5714	-1.45613	1090	0	70.413	0	-2.6	-5.18445	2.71429	-1.91006
1834262	1512729	Argentina	female	intact	2013-03-29	Rottweiler	41.3	8	38.58	1090	Dry	Satiety Weight Management Dry	2015-03-24	5	2015-07-11	1	1	-1	-8.85	15.5714	-1.1333	1090	0	70.413	0	-0.4	-0.797607	4	-0.199402
1834300	1491877	USA	female	neutered	2008-09-26	Labrador Retriever	52.209	7	41.2773	986	Dry	Satiety Weight Management Dry	2015-03-24	1	2015-03-24	0	1	-2	0	0	#N/A	827.667	-251	50.824	-15.413	0	0	0
1834300	1491877	USA	female	neutered	2008-09-26	Labrador Retriever	51.1657	7	41.2773	896	Dry	Satiety Weight Management Dry	2015-03-24	2	2015-04-21	0	1	-2	-1.04327	4	-0.499566	827.667	-251	50.824	-15.413	-1.04327	-1.99826	4	-0.499566
1834300	1491877	USA	female	neutered	2008-09-26	Labrador Retriever	49.0792	7	41.2773	807	Dry	Satiety Weight Management Dry	2015-03-24	3	2015-06-04	0	1	-2	-3.12982	10.2857	-0.582827	827.667	-251	50.824	-15.413	-2.08655	-3.99652	6.28571	-0.635811
1834300	1491877	USA	female	neutered	2008-09-26	Labrador Retriever	51.3472	7	41.2773	735	Dry	Satiety Weight Management Dry	2015-03-24	4	2015-06-30	0	0	-2	-0.861834	14	-0.11791	827.667	-251	50.824	-15.413	2.26799	4.34405	3.71429	1.16955
1834300	1491877	USA	female	neutered	2008-09-26	Labrador Retriever	51.1204	7	41.2773	663	Dry	Satiety Weight Management Dry	2015-03-24	5	2015-07-24	0	0	-2	-1.08863	17.4286	-0.119639	827.667	-251	50.824	-15.413	-0.226799	-0.434405	3.42857	-0.126701
1834305	1491877	USA	female	neutered	2011-04-27	Labrador Retriever	42.7288	8	32.2054	818	Dry	Satiety Weight Management Dry	2015-03-24	1	2015-03-24	0	1	-2	0	0	#N/A	674.5	-223	49.893	-16.495	0	0	0
1834305	1491877	USA	female	neutered	2011-04-27	Labrador Retriever	41.7309	8	32.2054	729	Dry	Satiety Weight Management Dry	2015-03-24	2	2015-04-21	0	1	-2	-0.997913	4	-0.583864	674.5	-223	49.893	-16.495	-0.997913	-2.33546	4	-0.583864
1834305	1491877	USA	female	neutered	2011-04-27	Labrador Retriever	40.0526	8	32.2054	655	Dry	Satiety Weight Management Dry	2015-03-24	3	2015-06-04	0	1	-2	-2.67622	10.2857	-0.608929	674.5	-223	49.893	-16.495	-1.67831	-3.92781	6.28571	-0.624879
1834305	1491877	USA	female	neutered	2011-04-27	Labrador Retriever	38.9186	8	32.2054	595	Dry	Satiety Weight Management Dry	2015-03-24	4	2015-06-30	0	1	0	-3.81022	14	-0.636943	674.5	-223	49.893	-16.495	-1.13399	-2.65393	3.71429	-0.714519
1834305	1491877	USA	female	neutered	2011-04-27	Labrador Retriever	38.9186	8	32.2054	536	Dry	Satiety Weight Management Dry	2015-03-24	5	2015-07-24	0	1	0	-3.81022	17.4286	-0.511642	674.5	-223	49.893	-16.495	0	0	3.42857	0
1834346	1500329	Italy	female	neutered	2010-03-24	Labrador Retriever	37.5	8	31.25	800	Dry	Satiety Weight Management Dry	2015-03-24	1	2015-03-24	1	0	-3	0	0	#N/A	739.167	-73	55.925	-5.523	0	0	0
1834346	1500329	Italy	female	neutered	2010-03-24	Labrador Retriever	37	8	31.25	727	Dry	Satiety Weight Management Dry	2015-03-24	2	2015-04-08	0	1	-2	-0.5	2.14286	-0.622222	739.167	-73	55.925	-5.523	-0.5	-1.33333	2.14286	-0.622222
1834346	1500329	Italy	female	neutered	2010-03-24	Labrador Retriever	35.4	8	31.25	727	Dry	Satiety Weight Management Dry	2015-03-24	3	2015-04-23	0	1	-1	-2.1	4.28571	-1.30667	739.167	-73	55.925	-5.523	-1.6	-4.26667	2.14286	-1.99111
1834346	1500329	Italy	female	neutered	2010-03-24	Labrador Retriever	34	8	31.25	727	Dry	Satiety Weight Management Dry	2015-03-24	4	2015-05-04	0	1	-1	-3.5	5.85714	-1.5935	739.167	-73	55.925	-5.523	-1.4	-3.73333	1.57143	-2.37576
1834346	1500329	Italy	female	neutered	2010-03-24	Labrador Retriever	32	8	31.25	727	Dry	Satiety Weight Management Dry	2015-03-24	5	2015-05-23	0	1	-1	-5.5	8.57143	-1.71111	739.167	-73	55.925	-5.523	-2	-5.33333	2.71429	-1.96491
1834496	1512747	USA	male	neutered	2012-10-26	Medium	23.2695	8	19.3913	651	Dry	Satiety Weight Management Dry	2015-04-07	1	2015-03-24	1	1	-3	0	0	#N/A	610.333	-61	66.048	-6.601	0	0	0
1834496	1512747	USA	male	neutered	2012-10-26	Medium	23.2695	8	19.3913	651	Dry	Satiety Weight Management Dry	2015-04-07	2	2015-04-07	1	1	-1	0	2	0	610.333	-61	66.048	-6.601	0	0	2	0
1834496	1512747	USA	male	neutered	2012-10-26	Medium	22.9974	8	19.3913	590	Dry	Satiety Weight Management Dry	2015-04-07	3	2015-04-22	1	1	-1	-0.272158	4.14286	-0.282315	610.333	-61	66.048	-6.601	-0.272158	-1.16959	2.14286	-0.545809
1834496	1512747	USA	male	neutered	2012-10-26	Medium	22.2263	8	19.3913	590	Dry	Satiety Weight Management Dry	2015-04-07	4	2015-05-08	1	1	-1	-1.04327	6.42857	-0.697423	610.333	-61	66.048	-6.601	-0.771115	-3.31384	2.28571	-1.44981
1834496	1512747	USA	male	neutered	2012-10-26	Medium	21.6819	8	19.3913	529	Dry	Satiety Weight Management Dry	2015-04-07	5	2015-06-17	1	1	-1	-1.58759	12.1429	-0.561862	610.333	-61	66.048	-6.601	-0.544316	-2.33918	5.71429	-0.409357
1834532	1507572	USA	female	intact	2009-03-23	Golden Retriever	30.9807	7	25.8187	807	Dry	Satiety Weight Management Dry	2015-03-24	1	2015-03-24	-1	-1	0	0	0	#N/A	672.667	-214	58.728	-18.684	0	0	0
1834532	1507572	USA	female	intact	2009-03-23	Golden Retriever	31.2982	7	25.8187	731	Dry	Satiety Weight Management Dry	2015-03-24	2	2015-04-08	-1	0	0	0.317518	2.14286	0.478282	672.667	-214	58.728	-18.684	0.317518	1.02489	2.14286	0.478282
1834532	1507572	USA	female	intact	2009-03-23	Golden Retriever	30.391	7	25.8187	656	Dry	Satiety Weight Management Dry	2015-03-24	3	2015-04-21	0	1	0	-0.589676	4	-0.475842	672.667	-214	58.728	-18.684	-0.907194	-2.92826	1.85714	-1.57675
1834532	1507572	USA	female	intact	2009-03-23	Golden Retriever	29.8013	7	25.8187	593	Dry	Satiety Weight Management Dry	2015-03-24	4	2015-05-20	0	1	-3	-1.17935	8.14286	-0.467494	672.667	-214	58.728	-18.684	-0.589676	-1.90337	4.14286	-0.459434
1834532	1507572	USA	female	intact	2009-03-23	Golden Retriever	28.622	7	25.8187	530	Dry	Satiety Weight Management Dry	2015-03-24	5	2015-06-15	0	0	-3	-2.3587	11.8571	-0.6421	672.667	-214	58.728	-18.684	-1.17935	-3.80673	3.71429	-1.02489
1834537	1522656	Brazil	female	neutered	2011-03-24	Labrador Retriever	36	7	30	776	Dry	Satiety Weight Management Dry	2015-03-24	1	2015-03-24	1	1	-3	0	0	#N/A	752.667	-70	58.717	-5.461	0	0	0
1834537	1522656	Brazil	female	neutered	2011-03-24	Labrador Retriever	34.9	7	30	776	Dry	Satiety Weight Management Dry	2015-03-24	2	2015-04-08	1	1	-2	-1.1	2.14286	-1.42593	752.667	-70	58.717	-5.461	-1.1	-3.05556	2.14286	-1.42593
1834537	1522656	Brazil	female	neutered	2011-03-24	Labrador Retriever	33.9	7	30	776	Dry	Satiety Weight Management Dry	2015-03-24	3	2015-04-27	1	1	-2	-2.1	4.85714	-1.20098	752.667	-70	58.717	-5.461	-1	-2.77778	2.71429	-1.02339
1834537	1522656	Brazil	female	neutered	2011-03-24	Labrador Retriever	33.2	7	30	706	Dry	Satiety Weight Management Dry	2015-03-24	4	2015-05-26	1	1	-3	-2.8	9	-0.864198	752.667	-70	58.717	-5.461	-0.7	-1.94444	4.14286	-0.469349
1834537	1522656	Brazil	female	neutered	2011-03-24	Labrador Retriever	32.6	7	30	635	Dry	Satiety Weight Management Dry	2015-03-24	5	2015-07-03	1	1	-2	-3.4	14.4286	-0.654565	752.667	-70	58.717	-5.461	-0.6	-1.66667	5.42857	-0.307018
1834560	1522656	Brazil	male	neutered	2013-11-23	Dachshund	9.15	8	7.04	305	Dry	Satiety Weight Management Dry	2015-03-26	1	2015-03-26	1	0	-2	0	0	#N/A	280.833	-29	64.978	-6.71	0	0	0
1834560	1522656	Brazil	male	neutered	2013-11-23	Dachshund	8.95	8	7.04	276	Dry	Satiety Weight Management Dry	2015-03-26	2	2015-04-11	1	0	-2	-0.2	2.28571	-0.956284	280.833	-29	64.978	-6.71	-0.2	-2.18579	2.28571	-0.956284
1834560	1522656	Brazil	male	neutered	2013-11-23	Dachshund	8.4	8	7.04	276	Dry	Satiety Weight Management Dry	2015-03-26	3	2015-05-16	1	0	-1	-0.75	7.28571	-1.12504	280.833	-29	64.978	-6.71	-0.55	-6.01093	5	-1.20219
1834560	1522656	Brazil	male	neutered	2013-11-23	Dachshund	8.1	8	7.04	276	Dry	Satiety Weight Management Dry	2015-03-26	4	2015-06-13	0	0	-1	-1.05	11.2857	-1.01681	280.833	-29	64.978	-6.71	-0.3	-3.27869	4	-0.819672
1834560	1522656	Brazil	male	neutered	2013-11-23	Dachshund	7.85	8	7.04	248	Dry	Satiety Weight Management Dry	2015-03-26	5	2015-07-25	0	0	-1	-1.3	17.2857	-0.82193	280.833	-29	64.978	-6.71	-0.25	-2.73224	6	-0.455373
1834563	1522656	Brazil	female	neutered	2008-01-16	Maxi	40.8	7	29.14	759	Dry	Satiety Weight Management Dry	2015-03-26	1	2015-03-26	0	0	0	0	0	#N/A	690	-138	55.015	-11.003	0	0	0
1834563	1522656	Brazil	female	neutered	2008-01-16	Maxi	38.3	7	29.14	759	Dry	Satiety Weight Management Dry	2015-03-26	2	2015-04-13	0	0	0	-2.5	2.57143	-2.3829	690	-138	55.015	-11.003	-2.5	-6.12745	2.57143	-2.3829
1834563	1522656	Brazil	female	neutered	2008-01-16	Maxi	39.2	7	29.14	690	Dry	Satiety Weight Management Dry	2015-03-26	3	2015-05-18	0	0	0	-1.6	7.57143	-0.517943	690	-138	55.015	-11.003	0.9	2.20588	5	0.441176
1834563	1522656	Brazil	female	neutered	2008-01-16	Maxi	38.8	7	29.14	621	Dry	Satiety Weight Management Dry	2015-03-26	4	2015-06-15	0	0	0	-2	11.5714	-0.423626	690	-138	55.015	-11.003	-0.4	-0.980392	4	-0.245098
1834563	1522656	Brazil	female	neutered	2008-01-16	Maxi	35.5	7	29.14	566	Dry	Satiety Weight Management Dry	2015-03-26	5	2015-07-18	0	0	0	-5.3	16.2857	-0.797644	690	-138	55.015	-11.003	-3.3	-8.08824	4.71429	-1.71569
1834567	1522656	Brazil	female	neutered	2005-10-20	Medium	8.95	8	7.46	274	Dry	Satiety Weight Management Dry	2015-04-02	1	2015-04-02	1	1	-1	0	0	#N/A	249	-50	55.163	-11.077	0	0	0
1834567	1522656	Brazil	female	neutered	2005-10-20	Medium	8.75	8	7.46	274	Dry	Satiety Weight Management Dry	2015-04-02	2	2015-04-13	0	1	-1	-0.2	1.57143	-1.42204	249	-50	55.163	-11.077	-0.2	-2.23464	1.57143	-1.42204
1834567	1522656	Brazil	female	neutered	2005-10-20	Medium	9	8	7.46	249	Dry	Satiety Weight Management Dry	2015-04-02	3	2015-05-12	0	0	-2	0.05	5.71429	0.0977654	249	-50	55.163	-11.077	0.25	2.7933	4.14286	0.674244
1834567	1522656	Brazil	female	neutered	2005-10-20	Medium	8.5	8	7.46	224	Dry	Satiety Weight Management Dry	2015-04-02	4	2015-06-12	0	0	-2	-0.45	10.1429	-0.495712	249	-50	55.163	-11.077	-0.5	-5.58659	4.42857	-1.26149
1834567	1522656	Brazil	female	neutered	2005-10-20	Medium	8.5	8	7.46	204	Dry	Satiety Weight Management Dry	2015-04-02	5	2015-07-22	0	0	-3	-0.45	15.8571	-0.317077	249	-50	55.163	-11.077	0	0	5.71429	0
1834572	1522656	Brazil	female	neutered	2003-12-22	Poodle	9.15	7	7.04	262	Dry	Satiety Weight Management Dry	2015-04-02	1	2015-04-02	0	1	-1	0	0	#N/A	219.667	-67	50.826	-15.502	0	0	0
1834572	1522656	Brazil	female	neutered	2003-12-22	Poodle	9.82	7	7.04	238	Dry	Satiety Weight Management Dry	2015-04-02	2	2015-04-13	0	1	-1	0.67	1.57143	4.65971	219.667	-67	50.826	-15.502	0.67	7.3224	1.57143	4.65971
1834572	1522656	Brazil	female	neutered	2003-12-22	Poodle	9	7	7.04	214	Dry	Satiety Weight Management Dry	2015-04-02	3	2015-05-12	0	0	-1	-0.15	5.71429	-0.286885	219.667	-67	50.826	-15.502	-0.82	-8.96175	4.14286	-2.16318
1834572	1522656	Brazil	female	neutered	2003-12-22	Poodle	9	7	7.04	195	Dry	Satiety Weight Management Dry	2015-04-02	4	2015-06-12	0	0	-1	-0.15	10.1429	-0.161625	219.667	-67	50.826	-15.502	0	0	4.42857	0
1834572	1522656	Brazil	female	neutered	2003-12-22	Poodle	8.25	7	7.04	176	Dry	Satiety Weight Management Dry	2015-04-02	5	2015-07-22	0	0	-1	-0.9	15.8571	-0.620292	219.667	-67	50.826	-15.502	-0.75	-8.19672	5.71429	-1.43443
1834575	1522656	Brazil	male	neutered	2013-03-03	Pug	11.25	8	8.65	356	Dry	Satiety Weight Management Dry	2015-03-26	1	2015-03-26	0	1	-2	0	0	#N/A	322.333	-67	63.906	-13.284	0	0	0
1834575	1522656	Brazil	male	neutered	2013-03-03	Pug	10.85	8	8.65	356	Dry	Satiety Weight Management Dry	2015-03-26	2	2015-04-11	0	1	-2	-0.4	2.28571	-1.55556	322.333	-67	63.906	-13.284	-0.4	-3.55556	2.28571	-1.55556
1834575	1522656	Brazil	male	neutered	2013-03-03	Pug	10.75	8	8.65	322	Dry	Satiety Weight Management Dry	2015-03-26	3	2015-04-27	0	1	-2	-0.5	4.57143	-0.972222	322.333	-67	63.906	-13.284	-0.1	-0.888889	2.28571	-0.388889
1834575	1522656	Brazil	male	neutered	2013-03-03	Pug	10.5	8	8.65	289	Dry	Satiety Weight Management Dry	2015-03-26	4	2015-05-26	1	1	-3	-0.75	8.71429	-0.765027	322.333	-67	63.906	-13.284	-0.25	-2.22222	4.14286	-0.536398
1834575	1522656	Brazil	male	neutered	2013-03-03	Pug	10.25	8	8.65	261	Dry	Satiety Weight Management Dry	2015-03-26	5	2015-06-25	1	1	-3	-1	13	-0.683761	322.333	-67	63.906	-13.284	-0.25	-2.22222	4.28571	-0.518519
1834594	1502311	USA	male	neutered	2005-12-30	Shih Tzu	13.6533	7	11.3762	437	Dry	Satiety Small Dog	2015-03-24	1	2015-03-24	0	0	0	0	0	#N/A	364.167	-116	58.79	-18.727	0	0	0
1834594	1502311	USA	male	neutered	2005-12-30	Shih Tzu	13.3811	7	11.3762	396	Dry	Satiety Small Dog	2015-03-24	2	2015-04-09	0	0	0	-0.272158	2.28571	-0.872093	364.167	-116	58.79	-18.727	-0.272158	-1.99336	2.28571	-0.872093
1834594	1502311	USA	male	neutered	2005-12-30	Shih Tzu	13.3358	7	11.3762	355	Dry	Satiety Small Dog	2015-03-24	3	2015-04-21	1	1	0	-0.317518	4	-0.581395	364.167	-116	58.79	-18.727	-0.0453597	-0.332226	1.71429	-0.193798
1834594	1502311	USA	male	neutered	2005-12-30	Shih Tzu	12.9729	7	11.3762	321	Dry	Satiety Small Dog	2015-03-24	4	2015-05-11	0	0	-3	-0.680396	6.85714	-0.726744	364.167	-116	58.79	-18.727	-0.362878	-2.65781	2.85714	-0.930233
1834594	1502311	USA	male	neutered	2005-12-30	Shih Tzu	12.7914	7	11.3762	287	Dry	Satiety Small Dog	2015-03-24	5	2015-05-27	1	1	0	-0.861834	9.14286	-0.690407	364.167	-116	58.79	-18.727	-0.181439	-1.3289	2.28571	-0.581395
1834686	1511576	Italy	female	neutered	2005-10-11	Golden Retriever	38.3	9	31.92	813	Mix feeding	wet product : Satiety Weight Management Canine / dry product : Satiety Weight Management Dry	2015-03-25	1	2015-03-25	0	0	-2	0	0	#N/A	788.333	-74	58.703	-5.51	0	0	0
1834686	1511576	Italy	female	neutered	2005-10-11	Golden Retriever	37.1	9	31.92	813	Mix feeding	wet product : Satiety Weight Management Canine / dry product : Satiety Weight Management Dry	2015-03-25	2	2015-04-08	0	1	-2	-1.2	2	-1.56658	788.333	-74	58.703	-5.51	-1.2	-3.13316	2	-1.56658
1834686	1511576	Italy	female	neutered	2005-10-11	Golden Retriever	36.1	9	31.92	813	Mix feeding	wet product : Satiety Weight Management Canine / dry product : Satiety Weight Management Dry	2015-03-25	3	2015-04-24	0	0	-2	-2.2	4.28571	-1.3403	788.333	-74	58.703	-5.51	-1	-2.61097	2.28571	-1.1423
1834686	1511576	Italy	female	neutered	2005-10-11	Golden Retriever	35	9	31.92	739	Mix feeding	wet product : Satiety Weight Management Canine / dry product : Satiety Weight Management Dry	2015-03-25	4	2015-05-27	0	0	-2	-3.3	9	-0.957354	788.333	-74	58.703	-5.51	-1.1	-2.87206	4.71429	-0.609225
1834686	1511576	Italy	female	neutered	2005-10-11	Golden Retriever	34.4	9	31.92	665	Mix feeding	wet product : Satiety Weight Management Canine / dry product : Satiety Weight Management Dry	2015-03-25	5	2015-06-26	0	0	-2	-3.9	13.2857	-0.766445	788.333	-74	58.703	-5.51	-0.6	-1.56658	4.28571	-0.365535
1834742	1208304	Italy	male	intact	2015-03-23	Medium	28	8	21.54	803	Dry	Satiety Weight Management Dry	2015-03-25	1	2015-03-25	-1	-1	-3	0	0	#N/A	592.167	-253	59.226	-25.304	0	0	0
1834742	1208304	Italy	male	intact	2015-03-23	Medium	27.9	8	21.54	550	Dry	Satiety Weight Management Dry	2015-03-25	2	2015-03-30	0	0	-3	-0.1	0.714286	-0.5	592.167	-253	59.226	-25.304	-0.1	-0.357143	0.714286	-0.5
1834742	1208304	Italy	male	intact	2015-03-23	Medium	25	8	21.54	550	Dry	Satiety Weight Management Dry	2015-03-25	3	2015-04-27	0	0	-2	-3	4.71429	-2.27273	592.167	-253	59.226	-25.304	-2.9	-10.3571	4	-2.58929
1834742	1208304	Italy	male	intact	2015-03-23	Medium	24	8	21.54	550	Dry	Satiety Weight Management Dry	2015-03-25	4	2015-05-26	0	0	-1	-4	8.85714	-1.6129	592.167	-253	59.226	-25.304	-1	-3.57143	4.14286	-0.862069
1834742	1208304	Italy	male	intact	2015-03-23	Medium	23.9	8	21.54	550	Dry	Satiety Weight Management Dry	2015-03-25	5	2015-06-03	1	1	0	-4.1	10	-1.46429	592.167	-253	59.226	-25.304	-0.1	-0.357143	1.14286	-0.3125
1834807	1491895	India	male	intact	2007-11-11	Labrador Retriever	48	7	36.92	1203	Dry	Satiety Weight Management Dry	2015-03-25	1	2015-03-25	-1	-1	-2	0	0	#N/A	1203	0	80.319	0	0	0	0
1834807	1491895	India	male	intact	2007-11-11	Labrador Retriever	43.8	7	36.92	1203	Dry	Satiety Weight Management Dry	2015-03-25	2	2015-05-15	0	0	-2	-4.2	7.28571	-1.20098	1203	0	80.319	0	-4.2	-8.75	7.28571	-1.20098
1834807	1491895	India	male	intact	2007-11-11	Labrador Retriever	39.8	7	36.92	1203	Dry	Satiety Weight Management Dry	2015-03-25	3	2015-06-25	0	0	-2	-8.2	13.1429	-1.29982	1203	0	80.319	0	-4	-8.33333	5.85714	-1.42276
1834807	1491895	India	male	intact	2007-11-11	Labrador Retriever	38.23	7	36.92	1203	Dry	Satiety Weight Management Dry	2015-03-25	4	2015-07-08	0	0	-1	-9.77	15	-1.35694	1203	0	80.319	0	-1.57	-3.27083	1.85714	-1.76122
1834807	1491895	India	male	intact	2007-11-11	Labrador Retriever	37	7	36.92	1203	Dry	Satiety Weight Management Dry	2015-03-25	5	2015-07-23	1	1	0	-11	17.1429	-1.33681	1203	0	80.319	0	-1.23	-2.5625	2.14286	-1.19583
1834810	1491895	India	female	neutered	2007-02-11	Labrador Retriever	57	8	40.71	976	Dry	Satiety Weight Management Dry	2015-03-25	1	2015-03-25	-1	-1	-3	0	0	#N/A	976	0	60.558	0	0	0	0
1834810	1491895	India	female	neutered	2007-02-11	Labrador Retriever	52.3	8	40.71	976	Dry	Satiety Weight Management Dry	2015-03-25	2	2015-05-15	0	0	-2	-4.7	7.28571	-1.13175	976	0	60.558	0	-4.7	-8.24561	7.28571	-1.13175
1834810	1491895	India	female	neutered	2007-02-11	Labrador Retriever	49	8	40.71	976	Dry	Satiety Weight Management Dry	2015-03-25	3	2015-06-25	0	0	-2	-8	13.1429	-1.06789	976	0	60.558	0	-3.3	-5.78947	5.85714	-0.988447
1834810	1491895	India	female	neutered	2007-02-11	Labrador Retriever	47	8	40.71	976	Dry	Satiety Weight Management Dry	2015-03-25	4	2015-07-23	0	0	-1	-10	17.1429	-1.02339	976	0	60.558	0	-2	-3.50877	4	-0.877193
1834810	1491895	India	female	neutered	2007-02-11	Labrador Retriever	43	8	40.71	976	Dry	Satiety Weight Management Dry	2015-03-25	5	2015-08-05	1	0	0	-14	19	-1.29271	976	0	60.558	0	-4	-7.01754	1.85714	-3.77868
1834817	1491889	India	male	neutered	2012-03-25	Golden Retriever	48	8	36.92	1055	Dry	Satiety Weight Management Dry	2015-03-25	1	2015-03-25	0	0	0	0	0	#N/A	1022	-99	68.235	-6.61	0	0	0
1834817	1491889	India	male	neutered	2012-03-25	Golden Retriever	43	8	36.92	1055	Dry	Satiety Weight Management Dry	2015-03-25	2	2015-05-15	0	0	0	-5	7.28571	-1.42974	1022	-99	68.235	-6.61	-5	-10.4167	7.28571	-1.42974
1834817	1491889	India	male	neutered	2012-03-25	Golden Retriever	41	8	36.92	1055	Dry	Satiety Weight Management Dry	2015-03-25	3	2015-06-25	0	0	-1	-7	13.1429	-1.1096	1022	-99	68.235	-6.61	-2	-4.16667	5.85714	-0.711382
1834817	1491889	India	male	neutered	2012-03-25	Golden Retriever	38	8	36.92	956	Dry	Satiety Weight Management Dry	2015-03-25	4	2015-07-23	0	0	-1	-10	17.1429	-1.21528	1022	-99	68.235	-6.61	-3	-6.25	4	-1.5625
1834817	1491889	India	male	neutered	2012-03-25	Golden Retriever	36.5	8	36.92	956	Dry	Satiety Weight Management Dry	2015-03-25	5	2015-08-05	1	1	0	-11.5	19	-1.26096	1022	-99	68.235	-6.61	-1.5	-3.125	1.85714	-1.68269
1834831	1510410	Germany	female	neutered	2010-12-07	Labrador Retriever	33.5	9	27.92	735	Dry	Satiety Weight Management Dry	2015-03-25	1	2015-03-25	0	0	-2	0	0	#N/A	668.667	-133	55.052	-10.95	0	0	0
1834831	1510410	Germany	female	neutered	2010-12-07	Labrador Retriever	32.85	9	27.92	735	Dry	Satiety Weight Management Dry	2015-03-25	2	2015-04-15	0	0	-2	-0.65	3	-0.646766	668.667	-133	55.052	-10.95	-0.65	-1.9403	3	-0.646766
1834831	1510410	Germany	female	neutered	2010-12-07	Labrador Retriever	31.9	9	27.92	669	Dry	Satiety Weight Management Dry	2015-03-25	3	2015-05-07	0	0	-1	-1.6	6.14286	-0.777508	668.667	-133	55.052	-10.95	-0.95	-2.83582	3.14286	-0.902307
1834831	1510410	Germany	female	neutered	2010-12-07	Labrador Retriever	31.1	9	27.92	602	Dry	Satiety Weight Management Dry	2015-03-25	4	2015-06-16	0	0	-1	-2.4	11.8571	-0.604208	668.667	-133	55.052	-10.95	-0.8	-2.38806	5.71429	-0.41791
1834831	1510410	Germany	female	neutered	2010-12-07	Labrador Retriever	29.75	9	27.92	548	Dry	Satiety Weight Management Dry	2015-03-25	5	2015-07-22	0	0	-1	-3.75	17	-0.658472	668.667	-133	55.052	-10.95	-1.35	-4.02985	5.14286	-0.783582
1834991	1523311	Germany	female	intact	2006-10-29	Medium	19.9	8	15.31	545	Dry	Satiety Weight Management Dry	2015-04-14	1	2015-04-14	-1	0	-2	0	0	#N/A	545	0	70.415	0	0	0	0
1834991	1523311	Germany	female	intact	2006-10-29	Medium	19	8	15.31	545	Dry	Satiety Weight Management Dry	2015-04-14	2	2015-04-27	0	0	-1	-0.9	1.85714	-2.43525	545	0	70.415	0	-0.9	-4.52261	1.85714	-2.43525
1834991	1523311	Germany	female	intact	2006-10-29	Medium	18.5	8	15.31	545	Dry	Satiety Weight Management Dry	2015-04-14	3	2015-05-11	0	0	-1	-1.4	3.85714	-1.82393	545	0	70.415	0	-0.5	-2.51256	2	-1.25628
1834991	1523311	Germany	female	intact	2006-10-29	Medium	18.7	8	15.31	545	Dry	Satiety Weight Management Dry	2015-04-14	4	2015-06-25	0	0	-1	-1.2	10.2857	-0.586265	545	0	70.415	0	0.2	1.00503	6.42857	0.156337
1834991	1523311	Germany	female	intact	2006-10-29	Medium	17.2	8	15.31	545	Dry	Satiety Weight Management Dry	2015-04-14	5	2015-07-14	0	0	-1	-2.7	13	-1.04368	545	0	70.415	0	-1.5	-7.53769	2.71429	-2.77704
1835002	1511537	Hungary	female	neutered	2009-02-12	Maxi	29.1	8	24.25	662	Dry	Satiety Weight Management Dry	2015-03-25	1	2015-03-25	0	0	-2	0	0	#N/A	642	-60	58.749	-5.491	0	0	0
1835002	1511537	Hungary	female	neutered	2009-02-12	Maxi	27.7	8	24.25	662	Dry	Satiety Weight Management Dry	2015-03-25	2	2015-04-09	0	0	-2	-1.4	2.14286	-2.24513	642	-60	58.749	-5.491	-1.4	-4.811	2.14286	-2.24513
1835002	1511537	Hungary	female	neutered	2009-02-12	Maxi	26.8	8	24.25	662	Dry	Satiety Weight Management Dry	2015-03-25	3	2015-04-24	0	0	-2	-2.3	4.28571	-1.84422	642	-60	58.749	-5.491	-0.9	-3.09278	2.14286	-1.4433
1835002	1511537	Hungary	female	neutered	2009-02-12	Maxi	26.9	8	24.25	602	Dry	Satiety Weight Management Dry	2015-03-25	4	2015-05-27	0	0	-2	-2.2	9	-0.840015	642	-60	58.749	-5.491	0.1	0.343643	4.71429	0.0728939
1835002	1511537	Hungary	female	neutered	2009-02-12	Maxi	25.8	8	24.25	541	Dry	Satiety Weight Management Dry	2015-03-25	5	2015-07-01	1	1	-1	-3.3	14	-0.810015	642	-60	58.749	-5.491	-1.1	-3.78007	5	-0.756014
1835009	1502313	USA	male	neutered	2011-03-25	Labrador Retriever	49.2153	9	37.8572	1075	Dry	Satiety Weight Management Dry	2015-03-25	1	2015-03-25	0	1	-2	0	0	#N/A	957.167	-202	62.716	-13.235	0	0	0
1835009	1502313	USA	male	neutered	2011-03-25	Labrador Retriever	48.3988	9	37.8572	974	Dry	Satiety Weight Management Dry	2015-03-25	2	2015-04-08	0	0	-1	-0.816475	2	-0.829493	957.167	-202	62.716	-13.235	-0.816475	-1.65899	2	-0.829493
1835009	1502313	USA	male	neutered	2011-03-25	Labrador Retriever	47.1741	9	37.8572	974	Dry	Satiety Weight Management Dry	2015-03-25	3	2015-04-23	0	0	-1	-2.04119	4.14286	-1.00111	957.167	-202	62.716	-13.235	-1.22471	-2.48848	2.14286	-1.16129
1835009	1502313	USA	male	neutered	2011-03-25	Labrador Retriever	45.8133	9	37.8572	873	Dry	Satiety Weight Management Dry	2015-03-25	4	2015-05-21	0	0	-1	-3.40198	8.14286	-0.848896	957.167	-202	62.716	-13.235	-1.36079	-2.76498	4	-0.691244
1835009	1502313	USA	male	neutered	2011-03-25	Labrador Retriever	44.4525	9	37.8572	790	Dry	Satiety Weight Management Dry	2015-03-25	5	2015-06-22	0	0	-1	-4.76277	12.7143	-0.761145	957.167	-202	62.716	-13.235	-1.36079	-2.76498	4.57143	-0.604839
1835055	1502827	Germany	male	neutered	2008-05-01	Hovawart	46.4	8	38.67	1092	Dry	Satiety Weight Management Dry	2015-03-25	1	2015-03-25	0	0	-1	0	0	#N/A	910.333	-290	58.704	-18.701	0	0	0
1835055	1502827	Germany	male	neutered	2008-05-01	Hovawart	45.6	8	38.67	990	Dry	Satiety Weight Management Dry	2015-03-25	2	2015-04-13	0	0	-2	-0.8	2.71429	-0.635209	910.333	-290	58.704	-18.701	-0.8	-1.72414	2.71429	-0.635209
1835055	1502827	Germany	male	neutered	2008-05-01	Hovawart	44.9	8	38.67	888	Dry	Satiety Weight Management Dry	2015-03-25	3	2015-04-27	0	1	-1	-1.5	4.71429	-0.685737	910.333	-290	58.704	-18.701	-0.7	-1.50862	2	-0.75431
1835055	1502827	Germany	male	neutered	2008-05-01	Hovawart	42.6	8	38.67	802	Dry	Satiety Weight Management Dry	2015-03-25	4	2015-05-22	1	1	-1	-3.8	8.28571	-0.988407	910.333	-290	58.704	-18.701	-2.3	-4.9569	3.57143	-1.38793
1835055	1502827	Germany	male	neutered	2008-05-01	Hovawart	39.2	8	38.67	802	Dry	Satiety Weight Management Dry	2015-03-25	5	2015-06-19	0	0	0	-7.2	12.2857	-1.26303	910.333	-290	58.704	-18.701	-3.4	-7.32759	4	-1.8319
1835082	1220315	Italy	female	neutered	2013-07-29	Chihuahua	2.95	8	2.46	119	Dry	Satiety Small Dog	2015-03-25	1	2015-03-25	0	0	-3	0	0	#N/A	108.667	-21	55.322	-10.691	0	0	0
1835082	1220315	Italy	female	neutered	2013-07-29	Chihuahua	2.8	8	2.46	119	Dry	Satiety Small Dog	2015-03-25	2	2015-04-08	0	0	-1	-0.15	2	-2.54237	108.667	-21	55.322	-10.691	-0.15	-5.08475	2	-2.54237
1835082	1220315	Italy	female	neutered	2013-07-29	Chihuahua	2.85	8	2.46	109	Dry	Satiety Small Dog	2015-03-25	3	2015-04-22	0	0	-1	-0.1	4	-0.847458	108.667	-21	55.322	-10.691	0.05	1.69492	2	0.847458
1835082	1220315	Italy	female	neutered	2013-07-29	Chihuahua	2.75	8	2.46	98	Dry	Satiety Small Dog	2015-03-25	4	2015-05-20	0	0	0	-0.2	8	-0.847458	108.667	-21	55.322	-10.691	-0.1	-3.38983	4	-0.847458
1835082	1220315	Italy	female	neutered	2013-07-29	Chihuahua	2.75	8	2.46	89	Dry	Satiety Small Dog	2015-03-25	5	2015-06-22	0	0	0	-0.2	12.7143	-0.533232	108.667	-21	55.322	-10.691	0	0	4.71429	0
1835177	1511525	Argentina	male	intact	2012-08-19	Beagle	16.5	7	13.75	574	Dry	Satiety Weight Management Dry	2015-03-25	1	2015-03-25	0	0	-1	0	0	#N/A	506	-149	70.864	-20.867	0	0	0
1835177	1511525	Argentina	male	intact	2012-08-19	Beagle	16	7	13.75	574	Dry	Satiety Weight Management Dry	2015-03-25	2	2015-04-07	0	0	-1	-0.5	1.85714	-1.6317	506	-149	70.864	-20.867	-0.5	-3.0303	1.85714	-1.6317
1835177	1511525	Argentina	male	intact	2012-08-19	Beagle	15.95	7	13.75	519	Dry	Satiety Weight Management Dry	2015-03-25	3	2015-04-20	0	0	-1	-0.55	3.71429	-0.897436	506	-149	70.864	-20.867	-0.05	-0.30303	1.85714	-0.16317
1835177	1511525	Argentina	male	intact	2012-08-19	Beagle	15.85	7	13.75	425	Dry	Satiety Weight Management Dry	2015-03-25	4	2015-05-08	0	1	-1	-0.65	6.28571	-0.626722	506	-149	70.864	-20.867	-0.1	-0.606061	2.57143	-0.23569
1835177	1511525	Argentina	male	intact	2012-08-19	Beagle	15	7	13.75	385	Dry	Satiety Weight Management Dry	2015-03-25	5	2015-06-12	1	1	-1	-1.5	11.2857	-0.805524	506	-149	70.864	-20.867	-0.85	-5.15152	5	-1.0303
1835190	1511545	USA	male	neutered	2012-03-24	Medium	10.8863	7	8.3734	347	Mix feeding	wet product : Satiety Weight Management Canine / dry product : Satiety Small Dog	2015-03-25	1	2015-03-26	0	0	-1	0	0	#N/A	347	0	70.494	0	0	0	0
1835190	1511545	USA	male	neutered	2012-03-24	Medium	10.3874	7	8.3734	347	Mix feeding	wet product : Satiety Weight Management Canine / dry product : Satiety Small Dog	2015-03-25	2	2015-04-08	1	1	0	-0.498957	1.85714	-2.46795	347	0	70.494	0	-0.498957	-4.58333	1.85714	-2.46795
1835190	1511545	USA	male	neutered	2012-03-24	Medium	10.2513	7	8.3734	347	Mix feeding	wet product : Satiety Weight Management Canine / dry product : Satiety Small Dog	2015-03-25	3	2015-04-22	1	-1	0	-0.635036	3.85714	-1.51235	347	0	70.494	0	-0.136079	-1.25	2	-0.625
1835190	1511545	USA	male	neutered	2012-03-24	Medium	9.66162	7	8.3734	347	Mix feeding	wet product : Satiety Weight Management Canine / dry product : Satiety Small Dog	2015-03-25	4	2015-05-20	0	0	0	-1.22471	7.85714	-1.43182	347	0	70.494	0	-0.589676	-5.41667	4	-1.35417
1835190	1511545	USA	male	neutered	2012-03-24	Medium	9.02658	7	8.3734	347	Dry	Satiety Weight Management Dry	2015-03-25	5	2015-06-17	0	0	0	-1.85975	11.8571	-1.44076	347	0	70.494	0	-0.635036	-5.83333	4	-1.45833
1835210	1488111	USA	female	neutered	2008-03-24	German Shepherd Dog	34.3827	7	26.4492	706	Dry	Satiety Weight Management Dry	2015-03-26	1	2015-03-26	1	1	-3	0	0	#N/A	821.5	154	70.436	13.204	0	0	0
1835210	1488111	USA	female	neutered	2008-03-24	German Shepherd Dog	30.8446	7	26.4492	783	Dry	Satiety Weight Management Dry	2015-03-26	2	2015-04-08	1	1	-1	-3.53806	1.85714	-5.5409	821.5	154	70.436	13.204	-3.53806	-10.2902	1.85714	-5.5409
1835210	1488111	USA	female	neutered	2008-03-24	German Shepherd Dog	29.9828	7	26.4492	860	Dry	Satiety Weight Management Dry	2015-03-26	3	2015-04-22	1	1	-1	-4.39989	3.85714	-3.3177	821.5	154	70.436	13.204	-0.861834	-2.5066	2	-1.2533
1835210	1488111	USA	female	neutered	2008-03-24	German Shepherd Dog	30.0281	7	26.4492	860	Dry	Satiety Weight Management Dry	2015-03-26	4	2015-05-21	1	1	0	-4.35453	8	-1.58311	821.5	154	70.436	13.204	0.0453597	0.131926	4.14286	0.0318442
1835210	1488111	USA	female	neutered	2008-03-24	German Shepherd Dog	29.3477	7	26.4492	860	Dry	Satiety Weight Management Dry	2015-03-26	5	2015-06-22	1	1	0	-5.03493	12.5714	-1.16485	821.5	154	70.436	13.204	-0.680396	-1.97889	4.57143	-0.432883
1835220	1120279	Mexico	male	neutered	2008-03-19	Labrador Retriever	41	7	34.17	1135	Dry	Satiety Support	2015-03-26	1	2015-03-26	-1	0	0	0	0	#N/A	1088.33	-140	77.007	-9.906	0	0	0
1835220	1120279	Mexico	male	neutered	2008-03-19	Labrador Retriever	41	7	34.17	1135	Dry	Satiety Support	2015-03-26	2	2015-04-11	0	0	-1	0	2.28571	0	1088.33	-140	77.007	-9.906	0	0	2.28571	0
1835220	1120279	Mexico	male	neutered	2008-03-19	Labrador Retriever	40.7	7	34.17	1135	Dry	Satiety Support	2015-03-26	3	2015-04-25	0	0	-2	-0.3	4.28571	-0.170732	1088.33	-140	77.007	-9.906	-0.3	-0.731707	2	-0.365854
1835220	1120279	Mexico	male	neutered	2008-03-19	Labrador Retriever	39.6	7	34.17	995	Dry	Satiety Support	2015-03-26	4	2015-05-23	0	0	-1	-1.4	8.28571	-0.412111	1088.33	-140	77.007	-9.906	-1.1	-2.68293	4	-0.670732
1835220	1120279	Mexico	male	neutered	2008-03-19	Labrador Retriever	38.4	7	34.17	995	Dry	Satiety Support	2015-03-26	5	2015-06-27	0	0	-1	-2.6	13.2857	-0.477314	1088.33	-140	77.007	-9.906	-1.2	-2.92683	5	-0.585366
1835286	1507118	Germany	female	neutered	2011-03-26	X-SMALL	10.2	9	7.85	284	Mix feeding	wet product : Satiety Weight Management Canine / dry product : Satiety Small Dog	2015-04-15	1	2015-04-15	-1	0	-3	0	0	#N/A	258.333	-51	55.084	-10.875	0	0	0
1835286	1507118	Germany	female	neutered	2011-03-26	X-SMALL	9.7	9	7.85	284	Mix feeding	wet product : Satiety Weight Management Canine / dry product : Satiety Small Dog	2015-04-15	2	2015-05-04	0	0	-3	-0.5	2.71429	-1.80599	258.333	-51	55.084	-10.875	-0.5	-4.90196	2.71429	-1.80599
1835286	1507118	Germany	female	neutered	2011-03-26	X-SMALL	9.6	9	7.85	258	Mix feeding	wet product : Satiety Weight Management Canine / dry product : Satiety Small Dog	2015-04-15	3	2015-05-27	-1	1	-2	-0.6	6	-0.980392	258.333	-51	55.084	-10.875	-0.1	-0.980392	3.28571	-0.29838
1835286	1507118	Germany	female	neutered	2011-03-26	X-SMALL	9.9	9	7.85	233	Mix feeding	wet product : Satiety Weight Management Canine / dry product : Satiety Small Dog	2015-04-15	4	2015-06-13	-1	0	-2	-0.3	8.42857	-0.348953	258.333	-51	55.084	-10.875	0.3	2.94118	2.42857	1.21107
1835286	1507118	Germany	female	neutered	2011-03-26	X-SMALL	9.7	9	7.85	212	Dry	Satiety Small Dog	2015-04-15	5	2015-08-03	0	0	-1	-0.5	15.7143	-0.311943	258.333	-51	55.084	-10.875	-0.2	-1.96078	7.28571	-0.269127
1835587	1525351	Germany	female	neutered	2005-09-15	Maxi	34.5	7	28.75	752	Dry	Satiety Weight Management Dry	2015-04-02	1	2015-04-02	0	1	-1	0	0	#N/A	640.167	-164	51.56	-13.209	0	0	0
1835587	1525351	Germany	female	neutered	2005-09-15	Maxi	34.1	7	28.75	683	Dry	Satiety Weight Management Dry	2015-04-02	2	2015-05-20	0	1	-1	-0.4	6.85714	-0.169082	640.167	-164	51.56	-13.209	-0.4	-1.15942	6.85714	-0.169082
1835587	1525351	Germany	female	neutered	2005-09-15	Maxi	32.5	7	28.75	615	Dry	Satiety Weight Management Dry	2015-04-02	3	2015-05-28	0	1	-1	-2	8	-0.724638	640.167	-164	51.56	-13.209	-1.6	-4.63768	1.14286	-4.05797
1835587	1525351	Germany	female	neutered	2005-09-15	Maxi	32.3	7	28.75	588	Dry	Satiety Weight Management Dry	2015-04-02	4	2015-06-02	0	1	-1	-2.2	8.71429	-0.731765	640.167	-164	51.56	-13.209	-0.2	-0.57971	0.714286	-0.811594
1835587	1525351	Germany	female	neutered	2005-09-15	Maxi	32	7	28.75	533	Dry	Satiety Weight Management Dry	2015-04-02	5	2015-06-22	0	1	-1	-2.5	11.5714	-0.62623	640.167	-164	51.56	-13.209	-0.3	-0.869565	2.85714	-0.304348
1835676	1369545	Italy	male	neutered	2003-03-26	Golden Retriever	40	7	30.77	920	Dry	Satiety Weight Management Dry	2015-03-26	1	2015-03-26	-1	0	-2	0	0	#N/A	920	0	70.419	0	0	0	0
1835676	1369545	Italy	male	neutered	2003-03-26	Golden Retriever	38.4	7	30.77	920	Dry	Satiety Weight Management Dry	2015-03-26	2	2015-04-10	-1	0	-2	-1.6	2.14286	-1.86667	920	0	70.419	0	-1.6	-4	2.14286	-1.86667
1835676	1369545	Italy	male	neutered	2003-03-26	Golden Retriever	35.9	7	30.77	920	Dry	Satiety Weight Management Dry	2015-03-26	3	2015-04-29	-1	0	-2	-4.1	4.85714	-2.11029	920	0	70.419	0	-2.5	-6.25	2.71429	-2.30263
1835676	1369545	Italy	male	neutered	2003-03-26	Golden Retriever	33.2	7	30.77	920	Dry	Satiety Weight Management Dry	2015-03-26	4	2015-06-02	0	0	-1	-6.8	9.71429	-1.75	920	0	70.419	0	-2.7	-6.75	4.85714	-1.38971
1835676	1369545	Italy	male	neutered	2003-03-26	Golden Retriever	31.5	7	30.77	920	Dry	Satiety Weight Management Dry	2015-03-26	5	2015-07-09	0	0	0	-8.5	15	-1.41667	920	0	70.419	0	-1.7	-4.25	5.28571	-0.804054
1835681	1515214	USA	male	neutered	2007-01-07	Maxi	43.1824	8	29.4838	891	Mix feeding	wet product : Satiety Weight Management Canine / dry product : Satiety Weight Management Dry	2015-03-26	1	2015-03-26	-1	0	0	0	0	#N/A	881.667	-28	69.681	-2.213	0	0	0
1835681	1515214	USA	male	neutered	2007-01-07	Maxi	42.0031	8	29.4838	891	Mix feeding	wet product : Satiety Weight Management Canine / dry product : Satiety Weight Management Dry	2015-03-26	2	2015-04-10	0	0	-1	-1.17935	2.14286	-1.27451	881.667	-28	69.681	-2.213	-1.17935	-2.73109	2.14286	-1.27451
1835681	1515214	USA	male	neutered	2007-01-07	Maxi	40.9145	8	29.4838	891	Mix feeding	wet product : Satiety Weight Management Canine / dry product : Satiety Weight Management Dry	2015-03-26	3	2015-04-24	0	0	0	-2.26799	4.14286	-1.26775	881.667	-28	69.681	-2.213	-1.08863	-2.52101	2	-1.2605
1835681	1515214	USA	male	neutered	2007-01-07	Maxi	38.964	8	29.4838	863	Mix feeding	wet product : Satiety Weight Management Canine / dry product : Satiety Weight Management Dry	2015-03-26	4	2015-05-21	0	0	-1	-4.21845	8	-1.22111	881.667	-28	69.681	-2.213	-1.95047	-4.51681	3.85714	-1.17102
1835681	1515214	USA	male	neutered	2007-01-07	Maxi	37.4218	8	29.4838	863	Mix feeding	wet product : Satiety Weight Management Canine / dry product : Satiety Weight Management Dry	2015-03-26	5	2015-06-18	1	1	-1	-5.76068	12	-1.11169	881.667	-28	69.681	-2.213	-1.54223	-3.57143	4	-0.892857
1835715	1504877	USA	male	neutered	2009-11-17	Labrador Retriever	35.3352	9	29.4475	890	Dry	Satiety Weight Management Dry	2015-03-26	1	2015-03-26	0	1	-1	0	0	#N/A	807	-166	63.839	-13.132	0	0	0
1835715	1504877	USA	male	neutered	2009-11-17	Labrador Retriever	34.0198	9	29.4475	890	Dry	Satiety Weight Management Dry	2015-03-26	2	2015-04-09	0	1	-1	-1.31543	2	-1.86136	807	-166	63.839	-13.132	-1.31543	-3.72272	2	-1.86136
1835715	1504877	USA	male	neutered	2009-11-17	Labrador Retriever	33.2487	9	29.4475	807	Dry	Satiety Weight Management Dry	2015-03-26	3	2015-05-07	0	1	-1	-2.08655	6	-0.984168	807	-166	63.839	-13.132	-0.771115	-2.18228	4	-0.545571
1835715	1504877	USA	male	neutered	2009-11-17	Labrador Retriever	32.3868	9	29.4475	724	Dry	Satiety Weight Management Dry	2015-03-26	4	2015-06-08	0	1	0	-2.94838	10.5714	-0.7893	807	-166	63.839	-13.132	-0.861834	-2.43902	4.57143	-0.533537
1835715	1504877	USA	male	neutered	2009-11-17	Labrador Retriever	30.391	9	29.4475	654	Dry	Satiety Weight Management Dry	2015-03-26	5	2015-07-07	0	0	0	-4.94421	14.7143	-0.950933	807	-166	63.839	-13.132	-1.99583	-5.64827	4.14286	-1.36337
1835963	1205941	Italy	female	neutered	2009-03-26	Carlino	8.8	8	6.77	254	Dry	Satiety Small Dog	2015-03-26	1	2015-03-26	-1	0	0	0	0	#N/A	227.167	-46	54.126	-10.96	0	0	0
1835963	1205941	Italy	female	neutered	2009-03-26	Carlino	8.5	8	6.77	231	Dry	Satiety Small Dog	2015-03-26	2	2015-04-24	-1	1	-1	-0.3	4.14286	-0.822884	227.167	-46	54.126	-10.96	-0.3	-3.40909	4.14286	-0.822884
1835963	1205941	Italy	female	neutered	2009-03-26	Carlino	8.15	8	6.77	231	Dry	Satiety Small Dog	2015-03-26	3	2015-05-14	0	0	0	-0.65	7	-1.05519	227.167	-46	54.126	-10.96	-0.35	-3.97727	2.85714	-1.39205
1835963	1205941	Italy	female	neutered	2009-03-26	Carlino	8	8	6.77	208	Dry	Satiety Small Dog	2015-03-26	4	2015-06-11	-1	0	0	-0.8	11	-0.826446	227.167	-46	54.126	-10.96	-0.15	-1.70455	4	-0.426136
1835963	1205941	Italy	female	neutered	2009-03-26	Carlino	7.8	8	6.77	190	Dry	Satiety Small Dog	2015-03-26	5	2015-06-30	0	0	0	-1	13.7143	-0.828598	227.167	-46	54.126	-10.96	-0.2	-2.27273	2.71429	-0.837321
1835979	574361	Norway	female	neutered	2004-08-04	Medium	21.2	8	16.31	492	Dry	Satiety Weight Management Dry	2015-03-26	1	2015-03-26	-1	0	-2	0	0	#N/A	492	0	60.621	0	0	0	0
1835979	574361	Norway	female	neutered	2004-08-04	Medium	20.5	8	16.31	492	Dry	Satiety Weight Management Dry	2015-03-26	2	2015-04-09	-1	0	-2	-0.7	2	-1.65094	492	0	60.621	0	-0.7	-3.30189	2	-1.65094
1835979	574361	Norway	female	neutered	2004-08-04	Medium	20	8	16.31	492	Dry	Satiety Weight Management Dry	2015-03-26	3	2015-04-23	-1	0	-2	-1.2	4	-1.41509	492	0	60.621	0	-0.5	-2.35849	2	-1.17925
1835979	574361	Norway	female	neutered	2004-08-04	Medium	19.5	8	16.31	492	Dry	Satiety Weight Management Dry	2015-03-26	4	2015-05-21	-1	0	-2	-1.7	8	-1.00236	492	0	60.621	0	-0.5	-2.35849	4	-0.589623
1835979	574361	Norway	female	neutered	2004-08-04	Medium	19.1	8	16.31	447	Dry	Satiety Weight Management Dry	2015-03-26	5	2015-07-22	0	0	-2	-2.1	16.8571	-0.587624	492	0	60.621	0	-0.4	-1.88679	8.85714	-0.213025
1835989	574361	Norway	female	neutered	2010-01-01	Maxi	30.2	8	25.17	680	Dry	Satiety Weight Management Dry	2015-03-26	1	2015-03-26	1	0	-2	0	0	#N/A	680	0	60.513	0	0	0	0
1835989	574361	Norway	female	neutered	2010-01-01	Maxi	29.2	8	25.17	680	Dry	Satiety Weight Management Dry	2015-03-26	2	2015-04-09	1	0	-2	-1	2	-1.65563	680	0	60.513	0	-1	-3.31126	2	-1.65563
1835989	574361	Norway	female	neutered	2010-01-01	Maxi	28.4	8	25.17	680	Dry	Satiety Weight Management Dry	2015-03-26	3	2015-04-23	1	0	-2	-1.8	4	-1.49007	680	0	60.513	0	-0.8	-2.64901	2	-1.3245
1835989	574361	Norway	female	neutered	2010-01-01	Maxi	26.8	8	25.17	680	Dry	Satiety Weight Management Dry	2015-03-26	4	2015-05-21	1	0	-2	-3.4	8	-1.40728	680	0	60.513	0	-1.6	-5.29801	4	-1.3245
1835989	574361	Norway	female	neutered	2010-01-01	Maxi	25.8	8	25.17	619	Dry	Satiety Weight Management Dry	2015-03-26	5	2015-07-22	1	0	-2	-4.4	16.8571	-0.864295	680	0	60.513	0	-1	-3.31126	8.85714	-0.373852
1835992	1504400	Germany	male	intact	2010-11-08	Beagle	17	9	13.08	553	Mix feeding	wet product : Satiety Weight Management Canine / dry product : Satiety Weight Management Dry	2015-03-26	1	2015-03-26	0	0	-2	0	0	#N/A	466.167	-128	67.777	-18.61	0	0	0
1835992	1504400	Germany	male	intact	2010-11-08	Beagle	17.3	9	13.08	500	Mix feeding	wet product : Satiety Weight Management Canine / dry product : Satiety Weight Management Dry	2015-03-26	2	2015-04-09	0	0	-1	0.3	2	0.882353	466.167	-128	67.777	-18.61	0.3	1.76471	2	0.882353
1835992	1504400	Germany	male	intact	2010-11-08	Beagle	17.5	9	13.08	447	Dry	Satiety Weight Management Dry	2015-03-26	3	2015-04-20	1	1	-2	0.5	3.57143	0.823529	466.167	-128	67.777	-18.61	0.2	1.17647	1.57143	0.748663
1835992	1504400	Germany	male	intact	2010-11-08	Beagle	17.2	9	13.08	425	Dry	Satiety Weight Management Dry	2015-03-26	4	2015-05-22	0	1	-1	0.2	8.14286	0.144479	466.167	-128	67.777	-18.61	-0.3	-1.76471	4.57143	-0.386029
1835992	1504400	Germany	male	intact	2010-11-08	Beagle	16.8	9	13.08	425	Dry	Satiety Weight Management Dry	2015-03-26	5	2015-07-20	0	1	-1	-0.2	16.5714	-0.0709939	466.167	-128	67.777	-18.61	-0.4	-2.35294	8.42857	-0.279163
1836023	1502313	USA	male	neutered	2012-03-26	Siberian Husky	33.4301	7	27.8599	854	Dry	Satiety Weight Management Dry	2015-03-26	1	2015-03-26	1	1	0	0	0	#N/A	711.667	-227	58.687	-18.719	0	0	0
1836023	1502313	USA	male	neutered	2012-03-26	Siberian Husky	33.5662	7	27.8599	774	Dry	Satiety Weight Management Dry	2015-03-26	2	2015-04-09	1	1	-1	0.136079	2	0.203528	711.667	-227	58.687	-18.719	0.136079	0.407056	2	0.203528
1836023	1502313	USA	male	neutered	2012-03-26	Siberian Husky	33.5662	7	27.8599	694	Dry	Satiety Weight Management Dry	2015-03-26	3	2015-04-23	0	0	-2	0.136079	4	0.101764	711.667	-227	58.687	-18.719	0	0	2	0
1836023	1502313	USA	male	neutered	2012-03-26	Siberian Husky	32.8858	7	27.8599	627	Dry	Satiety Weight Management Dry	2015-03-26	4	2015-05-21	0	0	-1	-0.544316	8	-0.203528	711.667	-227	58.687	-18.719	-0.680396	-2.03528	4	-0.50882
1836023	1502313	USA	male	neutered	2012-03-26	Siberian Husky	32.4322	7	27.8599	561	Dry	Satiety Weight Management Dry	2015-03-26	5	2015-06-16	1	0	-1	-0.997913	11.7143	-0.254823	711.667	-227	58.687	-18.719	-0.453597	-1.35685	3.71429	-0.365306
1836137	1493697	Argentina	female	neutered	2005-03-26	Doberman	41.1	8	32	888	Dry	Satiety Weight Management Dry	2015-03-26	1	2015-03-26	-1	-1	0	0	0	#N/A	740.667	-236	55.05	-17.541	0	0	0
1836137	1493697	Argentina	female	neutered	2005-03-26	Doberman	37.9	8	32	800	Dry	Satiety Weight Management Dry	2015-03-26	2	2015-05-20	0	0	0	-3.2	7.85714	-0.990931	740.667	-236	55.05	-17.541	-3.2	-7.78589	7.85714	-0.990931
1836137	1493697	Argentina	female	neutered	2005-03-26	Doberman	37	8	32	726	Dry	Satiety Weight Management Dry	2015-03-26	3	2015-06-10	0	0	0	-4.1	10.8571	-0.918812	740.667	-236	55.05	-17.541	-0.9	-2.18978	3	-0.729927
1836137	1493697	Argentina	female	neutered	2005-03-26	Doberman	36	8	32	652	Dry	Satiety Weight Management Dry	2015-03-26	4	2015-07-01	0	0	0	-5.1	13.8571	-0.895477	740.667	-236	55.05	-17.541	-1	-2.43309	3	-0.81103
1836137	1493697	Argentina	female	neutered	2005-03-26	Doberman	36	8	32	592	Dry	Satiety Weight Management Dry	2015-03-26	5	2015-07-29	0	0	0	-5.1	17.8571	-0.694891	740.667	-236	55.05	-17.541	0	0	4	0
1836150	1493699	Argentina	male	intact	2011-03-26	Bulldog InglÇ¸s	34	7	28.33	987	Dry	Satiety Weight Management Dry	2015-03-26	1	2015-03-26	0	0	-1	0	0	#N/A	892	-190	72.641	-15.473	0	0	0
1836150	1493699	Argentina	male	intact	2011-03-26	Bulldog InglÇ¸s	31.8	7	28.33	987	Dry	Satiety Weight Management Dry	2015-03-26	2	2015-04-28	0	-1	0	-2.2	4.71429	-1.37255	892	-190	72.641	-15.473	-2.2	-6.47059	4.71429	-1.37255
1836150	1493699	Argentina	male	intact	2011-03-26	Bulldog InglÇ¸s	31.1	7	28.33	892	Dry	Satiety Weight Management Dry	2015-03-26	3	2015-05-27	0	-1	0	-2.9	8.85714	-0.962998	892	-190	72.641	-15.473	-0.7	-2.05882	4.14286	-0.496957
1836150	1493699	Argentina	male	intact	2011-03-26	Bulldog InglÇ¸s	30	7	28.33	797	Dry	Satiety Weight Management Dry	2015-03-26	4	2015-06-26	0	0	0	-4	13.1429	-0.895141	892	-190	72.641	-15.473	-1.1	-3.23529	4.28571	-0.754902
1836150	1493699	Argentina	male	intact	2011-03-26	Bulldog InglÇ¸s	30	7	28.33	716	Dry	Satiety Weight Management Dry	2015-03-26	5	2015-07-29	0	0	0	-4	17.8571	-0.658824	892	-190	72.641	-15.473	0	0	4.71429	0
1836153	1493699	Argentina	male	intact	2008-03-26	Labrador Retriever	42	7	32.31	1089	Dry	Satiety Weight Management Dry	2015-03-26	1	2015-03-26	0	0	-3	0	0	#N/A	1054	-105	77.775	-7.748	0	0	0
1836153	1493699	Argentina	male	intact	2008-03-26	Labrador Retriever	40	7	32.31	1089	Dry	Satiety Weight Management Dry	2015-03-26	2	2015-04-24	0	0	-3	-2	4.14286	-1.14943	1054	-105	77.775	-7.748	-2	-4.7619	4.14286	-1.14943
1836153	1493699	Argentina	male	intact	2008-03-26	Labrador Retriever	38	7	32.31	1089	Dry	Satiety Weight Management Dry	2015-03-26	3	2015-05-20	0	0	-3	-4	7.85714	-1.21212	1054	-105	77.775	-7.748	-2	-4.7619	3.71429	-1.28205
1836153	1493699	Argentina	male	intact	2008-03-26	Labrador Retriever	36.8	7	32.31	984	Dry	Satiety Weight Management Dry	2015-03-26	4	2015-06-22	0	0	-3	-5.2	12.5714	-0.984848	1054	-105	77.775	-7.748	-1.2	-2.85714	4.71429	-0.606061
1836153	1493699	Argentina	male	intact	2008-03-26	Labrador Retriever	36.1	7	32.31	880	Dry	Satiety Weight Management Dry	2015-03-26	5	2015-07-21	1	1	-2	-5.9	16.7143	-0.840456	1054	-105	77.775	-7.748	-0.7	-1.66667	4.14286	-0.402299
1836169	1493697	Argentina	female	neutered	2000-03-26	Medium	15.2	8	11.69	383	Dry	Satiety Weight Management Dry	2015-03-26	1	2015-03-26	-1	-1	-3	0	0	#N/A	321.5	-97	50.853	-15.343	0	0	0
1836169	1493697	Argentina	female	neutered	2000-03-26	Medium	15	8	11.69	348	Dry	Satiety Weight Management Dry	2015-03-26	2	2015-04-22	-1	-1	-3	-0.2	3.85714	-0.341131	321.5	-97	50.853	-15.343	-0.2	-1.31579	3.85714	-0.341131
1836169	1493697	Argentina	female	neutered	2000-03-26	Medium	15	8	11.69	313	Dry	Satiety Weight Management Dry	2015-03-26	3	2015-05-18	0	0	-3	-0.2	7.57143	-0.173784	321.5	-97	50.853	-15.343	0	0	3.71429	0
1836169	1493697	Argentina	female	neutered	2000-03-26	Medium	15	8	11.69	286	Dry	Satiety Weight Management Dry	2015-03-26	4	2015-06-22	0	0	-3	-0.2	12.5714	-0.104665	321.5	-97	50.853	-15.343	0	0	5	0
1836169	1493697	Argentina	female	neutered	2000-03-26	Medium	15.5	8	11.69	258	Dry	Satiety Weight Management Dry	2015-03-26	5	2015-07-21	0	0	-3	0.3	16.7143	0.118084	321.5	-97	50.853	-15.343	0.5	3.28947	4.14286	0.794011
1836178	1493697	Argentina	male	intact	2009-03-26	Maxi	35	9	29.17	1008	Dry	Satiety Weight Management Dry	2015-03-26	1	2015-03-26	-1	-1	-1	0	0	#N/A	895.667	-193	71.358	-15.376	0	0	0
1836178	1493697	Argentina	male	intact	2009-03-26	Maxi	34	9	29.17	912	Dry	Satiety Weight Management Dry	2015-03-26	2	2015-04-22	-1	-1	-1	-1	3.85714	-0.740741	895.667	-193	71.358	-15.376	-1	-2.85714	3.85714	-0.740741
1836178	1493697	Argentina	male	intact	2009-03-26	Maxi	33	9	29.17	912	Dry	Satiety Weight Management Dry	2015-03-26	3	2015-05-04	0	0	-1	-2	5.57143	-1.02564	895.667	-193	71.358	-15.376	-1	-2.85714	1.71429	-1.66667
1836178	1493697	Argentina	male	intact	2009-03-26	Maxi	32	9	29.17	815	Dry	Satiety Weight Management Dry	2015-03-26	4	2015-06-22	0	0	-1	-3	12.5714	-0.681818	895.667	-193	71.358	-15.376	-1	-2.85714	7	-0.408163
1836178	1493697	Argentina	male	intact	2009-03-26	Maxi	32	9	29.17	732	Dry	Satiety Weight Management Dry	2015-03-26	5	2015-07-21	0	0	-1	-3	16.7143	-0.512821	895.667	-193	71.358	-15.376	0	0	4.14286	0
1836190	1493697	Argentina	female	neutered	2007-03-26	Labrador Retriever	50	7	35.71	965	Dry	Satiety Weight Management Dry	2015-03-26	1	2015-03-26	0	0	-2	0	0	#N/A	873.667	-177	59.807	-12.117	0	0	0
1836190	1493697	Argentina	female	neutered	2007-03-26	Labrador Retriever	48	7	35.71	965	Dry	Satiety Weight Management Dry	2015-03-26	2	2015-04-21	0	0	-2	-2	3.71429	-1.07692	873.667	-177	59.807	-12.117	-2	-4	3.71429	-1.07692
1836190	1493697	Argentina	female	neutered	2007-03-26	Labrador Retriever	47	7	35.71	868	Dry	Satiety Weight Management Dry	2015-03-26	3	2015-05-18	0	0	-2	-3	7.57143	-0.792453	873.667	-177	59.807	-12.117	-1	-2	3.85714	-0.518519
1836190	1493697	Argentina	female	neutered	2007-03-26	Labrador Retriever	45	7	35.71	788	Dry	Satiety Weight Management Dry	2015-03-26	4	2015-06-22	0	0	-2	-5	12.5714	-0.795455	873.667	-177	59.807	-12.117	-2	-4	5	-0.8
1836190	1493697	Argentina	female	neutered	2007-03-26	Labrador Retriever	45	7	35.71	708	Dry	Satiety Weight Management Dry	2015-03-26	5	2015-07-21	0	0	-2	-5	16.7143	-0.598291	873.667	-177	59.807	-12.117	0	0	4.14286	0
1836227	1514475	Chile	male	intact	2011-03-25	Basset Hound	29	7	22.31	825	Dry	Satiety Weight Management Dry	2015-03-28	1	2015-03-28	0	0	-1	0	0	#N/A	746	-158	72.672	-15.392	0	0	0
1836227	1514475	Chile	male	intact	2011-03-25	Basset Hound	27	7	22.31	825	Dry	Satiety Weight Management Dry	2015-03-28	2	2015-04-20	0	1	-2	-2	3.28571	-2.09895	746	-158	72.672	-15.392	-2	-6.89655	3.28571	-2.09895
1836227	1514475	Chile	male	intact	2011-03-25	Basset Hound	28.4	7	22.31	746	Dry	Satiety Weight Management Dry	2015-03-28	3	2015-04-29	0	0	-2	-0.6	4.57143	-0.452586	746	-158	72.672	-15.392	1.4	4.82759	1.28571	3.75479
1836227	1514475	Chile	male	intact	2011-03-25	Basset Hound	27.5	7	22.31	667	Dry	Satiety Weight Management Dry	2015-03-28	4	2015-06-08	1	1	-2	-1.5	10.2857	-0.502874	746	-158	72.672	-15.392	-0.9	-3.10345	5.71429	-0.543103
1836227	1514475	Chile	male	intact	2011-03-25	Basset Hound	26.52	7	22.31	599	Dry	Satiety Weight Management Dry	2015-03-28	5	2015-07-01	0	1	-1	-2.48	13.5714	-0.630127	746	-158	72.672	-15.392	-0.98	-3.37931	3.28571	-1.02849
1836271	1491897	India	female	neutered	2005-05-05	Labrador Retriever	32	8	26.67	711	Dry	Satiety Weight Management Dry	2015-05-15	1	2015-05-15	-1	-1	-3	0	0	#N/A	596.5	-181	50.827	-15.423	0	0	0
1836271	1491897	India	female	neutered	2005-05-05	Labrador Retriever	36	8	26.67	646	Dry	Satiety Weight Management Dry	2015-05-15	2	2015-07-07	0	0	-1	4	7.57143	1.65094	596.5	-181	50.827	-15.423	4	12.5	7.57143	1.65094
1836271	1491897	India	female	neutered	2005-05-05	Labrador Retriever	35	8	26.67	581	Dry	Satiety Weight Management Dry	2015-05-15	3	2015-08-25	-1	0	-1	3	14.5714	0.643382	596.5	-181	50.827	-15.423	-1	-3.125	7	-0.446429
1836271	1491897	India	female	neutered	2005-05-05	Labrador Retriever	34	8	26.67	530	Dry	Satiety Weight Management Dry	2015-05-15	4	2015-08-29	0	0	-1	2	15.1429	0.412736	596.5	-181	50.827	-15.423	-1	-3.125	0.571429	-5.46875
1836271	1491897	India	female	neutered	2005-05-05	Labrador Retriever	33	8	26.67	478	Dry	Satiety Weight Management Dry	2015-05-15	5	2015-09-03	-1	-1	0	1	15.8571	0.197072	596.5	-181	50.827	-15.423	-1	-3.125	0.714286	-4.375
1836274	1491897	India	female	neutered	2008-03-27	Boxer	34	7	26.15	700	Dry	Satiety Weight Management Dry	2015-05-15	1	2015-05-15	0	-1	-2	0	0	#N/A	587.833	-178	50.834	-15.393	0	0	0
1836274	1491897	India	female	neutered	2008-03-27	Boxer	32	7	26.15	637	Dry	Satiety Weight Management Dry	2015-05-15	2	2015-07-07	0	0	-1	-2	7.57143	-0.776915	587.833	-178	50.834	-15.393	-2	-5.88235	7.57143	-0.776915
1836274	1491897	India	female	neutered	2008-03-27	Boxer	31	7	26.15	573	Dry	Satiety Weight Management Dry	2015-05-15	3	2015-08-25	0	0	-1	-3	14.5714	-0.605536	587.833	-178	50.834	-15.393	-1	-2.94118	7	-0.420168
1836274	1491897	India	female	neutered	2008-03-27	Boxer	30	7	26.15	522	Dry	Satiety Weight Management Dry	2015-05-15	4	2015-08-29	0	0	-1	-4	15.1429	-0.776915	587.833	-178	50.834	-15.393	-1	-2.94118	0.571429	-5.14706
1836274	1491897	India	female	neutered	2008-03-27	Boxer	28.5	7	26.15	522	Dry	Satiety Weight Management Dry	2015-05-15	5	2015-09-03	0	0	0	-5.5	15.8571	-1.02014	587.833	-178	50.834	-15.393	-1.5	-4.41176	0.714286	-6.17647
1836410	1523110	Italy	male	intact	2011-03-27	Medium	16.4	7	13.67	571	Dry	Satiety Weight Management Dry	2015-04-17	1	2015-04-17	0	0	-2	0	0	#N/A	535	-54	75.254	-7.596	0	0	0
1836410	1523110	Italy	male	intact	2011-03-27	Medium	15.4	7	13.67	571	Dry	Satiety Weight Management Dry	2015-04-17	2	2015-05-12	0	1	-1	-1	3.57143	-1.70732	535	-54	75.254	-7.596	-1	-6.09756	3.57143	-1.70732
1836410	1523110	Italy	male	intact	2011-03-27	Medium	15.2	7	13.67	517	Dry	Satiety Weight Management Dry	2015-04-17	3	2015-06-10	-1	0	-2	-1.2	7.71429	-0.948509	535	-54	75.254	-7.596	-0.2	-1.21951	4.14286	-0.294365
1836410	1523110	Italy	male	intact	2011-03-27	Medium	14.5	7	13.67	517	Dry	Satiety Weight Management Dry	2015-04-17	4	2015-07-02	1	0	0	-1.9	10.8571	-1.06707	535	-54	75.254	-7.596	-0.7	-4.26829	3.14286	-1.35809
1836410	1523110	Italy	male	intact	2011-03-27	Medium	13.9	7	13.67	462	Dry	Satiety Weight Management Dry	2015-04-17	5	2015-08-03	0	1	0	-2.5	15.4286	-0.988031	535	-54	75.254	-7.596	-0.6	-3.65854	4.57143	-0.800305
1836462	1504862	Portugal	male	neutered	2006-03-27	American Staffordshire Terrier	36.75	8	28.27	864	Mix feeding	wet product : Satiety Weight Management Canine / dry product : Satiety Weight Management Dry	2015-03-27	1	2015-03-27	0	0	0	0	0	#N/A	719.833	-230	58.713	-18.76	0	0	0
1836462	1504862	Portugal	male	neutered	2006-03-27	American Staffordshire Terrier	35.8	8	28.27	783	Mix feeding	wet product : Satiety Weight Management Canine / dry product : Satiety Weight Management Dry	2015-03-27	2	2015-04-21	0	0	0	-0.95	3.57143	-0.72381	719.833	-230	58.713	-18.76	-0.95	-2.58503	3.57143	-0.72381
1836462	1504862	Portugal	male	neutered	2006-03-27	American Staffordshire Terrier	36.3	8	28.27	702	Dry	Satiety Weight Management Dry	2015-03-27	3	2015-05-27	0	0	-2	-0.45	8.71429	-0.140515	719.833	-230	58.713	-18.76	0.5	1.36054	5.14286	0.26455
1836462	1504862	Portugal	male	neutered	2006-03-27	American Staffordshire Terrier	36.25	8	28.27	634	Dry	Satiety Weight Management Dry	2015-03-27	4	2015-06-26	0	0	-1	-0.5	13	-0.104657	719.833	-230	58.713	-18.76	-0.05	-0.136054	4.28571	-0.031746
1836462	1504862	Portugal	male	neutered	2006-03-27	American Staffordshire Terrier	36.15	8	28.27	567	Dry	Satiety Weight Management Dry	2015-03-27	5	2015-06-30	0	0	-1	-0.6	13.5714	-0.120301	719.833	-230	58.713	-18.76	-0.1	-0.272109	0.571429	-0.47619
1836480	1515198	Czech Republic	female	intact	2009-09-08	Rhodesian Ridgeback	42.2	7	35.17	1017	Dry	Satiety Weight Management Dry	2015-03-27	1	2015-03-27	0	0	-1	0	0	#N/A	847.833	-270	58.706	-18.695	0	0	0
1836480	1515198	Czech Republic	female	intact	2009-09-08	Rhodesian Ridgeback	41.6	7	35.17	922	Dry	Satiety Weight Management Dry	2015-03-27	2	2015-04-13	0	0	0	-0.6	2.42857	-0.585447	847.833	-270	58.706	-18.695	-0.6	-1.4218	2.42857	-0.585447
1836480	1515198	Czech Republic	female	intact	2009-09-08	Rhodesian Ridgeback	41.3	7	35.17	827	Dry	Satiety Weight Management Dry	2015-03-27	3	2015-04-27	0	0	0	-0.9	4.42857	-0.481578	847.833	-270	58.706	-18.695	-0.3	-0.7109	2	-0.35545
1836480	1515198	Czech Republic	female	intact	2009-09-08	Rhodesian Ridgeback	38.7	7	35.17	747	Dry	Satiety Weight Management Dry	2015-03-27	4	2015-05-25	0	0	0	-3.5	8.42857	-0.984015	847.833	-270	58.706	-18.695	-2.6	-6.16114	4	-1.54028
1836480	1515198	Czech Republic	female	intact	2009-09-08	Rhodesian Ridgeback	37.7	7	35.17	668	Dry	Satiety Weight Management Dry	2015-03-27	5	2015-07-03	1	1	0	-4.5	14	-0.761679	847.833	-270	58.706	-18.695	-1	-2.36967	5.57143	-0.425325
1836485	1507159	Portugal	female	intact	2007-05-01	Maxi	39.5	7	30.38	911	Mix feeding	wet product : Satiety Weight Management Canine / dry product : Satiety Weight Management Dry	2015-03-27	1	2015-03-27	1	1	0	0	0	#N/A	911	0	70.401	0	0	0	0
1836485	1507159	Portugal	female	intact	2007-05-01	Maxi	38.25	7	30.38	911	Mix feeding	wet product : Satiety Weight Management Canine / dry product : Satiety Weight Management Dry	2015-03-27	2	2015-04-17	1	1	0	-1.25	3	-1.05485	911	0	70.401	0	-1.25	-3.16456	3	-1.05485
1836485	1507159	Portugal	female	intact	2007-05-01	Maxi	37.05	7	30.38	911	Mix feeding	wet product : Satiety Weight Management Canine / dry product : Satiety Weight Management Dry	2015-03-27	3	2015-05-04	1	1	0	-2.45	5.42857	-1.14257	911	0	70.401	0	-1.2	-3.03797	2.42857	-1.25093
1836485	1507159	Portugal	female	intact	2007-05-01	Maxi	36	7	30.38	911	Mix feeding	wet product : Satiety Weight Management Canine / dry product : Satiety Weight Management Dry	2015-03-27	4	2015-05-25	1	1	0	-3.5	8.42857	-1.05128	911	0	70.401	0	-1.05	-2.65823	3	-0.886076
1836485	1507159	Portugal	female	intact	2007-05-01	Maxi	34.4	7	30.38	911	Mix feeding	wet product : Satiety Weight Management Canine / dry product : Satiety Weight Management Dry	2015-03-27	5	2015-06-18	1	1	0	-5.1	11.8571	-1.08891	911	0	70.401	0	-1.6	-4.05063	3.42857	-1.18143
1836492	1507159	Portugal	female	intact	2007-05-01	Maxi	37.9	8	29.15	884	Mix feeding	wet product : Satiety Weight Management Canine / dry product : Satiety Weight Management Dry	2015-03-27	1	2015-03-27	0	0	0	0	0	#N/A	690.5	-304	55.041	-24.232	0	0	0
1836492	1507159	Portugal	female	intact	2007-05-01	Maxi	37.05	8	29.15	801	Mix feeding	wet product : Satiety Weight Management Canine / dry product : Satiety Weight Management Dry	2015-03-27	2	2015-04-17	0	0	0	-0.85	3	-0.747581	690.5	-304	55.041	-24.232	-0.85	-2.24274	3	-0.747581
1836492	1507159	Portugal	female	intact	2007-05-01	Maxi	36.55	8	29.15	649	Mix feeding	wet product : Satiety Weight Management Canine / dry product : Satiety Weight Management Dry	2015-03-27	3	2015-05-04	0	0	0	-1.35	5.42857	-0.656159	690.5	-304	55.041	-24.232	-0.5	-1.31926	2.42857	-0.543225
1836492	1507159	Portugal	female	intact	2007-05-01	Maxi	35.85	8	29.15	580	Mix feeding	wet product : Satiety Weight Management Canine / dry product : Satiety Weight Management Dry	2015-03-27	4	2015-05-25	1	0	0	-2.05	8.42857	-0.641742	690.5	-304	55.041	-24.232	-0.7	-1.84697	3	-0.615655
1836492	1507159	Portugal	female	intact	2007-05-01	Maxi	32.95	8	29.15	580	Mix feeding	wet product : Satiety Weight Management Canine / dry product : Satiety Weight Management Dry	2015-03-27	5	2015-06-18	1	1	0	-4.95	11.8571	-1.1015	690.5	-304	55.041	-24.232	-2.9	-7.65172	3.42857	-2.23175
1836663	1270018	Italy	male	intact	2004-04-30	Labrador Retriever	39.2	8	32.67	1098	Dry	Satiety Weight Management Dry	2015-03-27	1	2015-03-27	-1	0	-1	0	0	#N/A	1063	-105	77.79	-7.684	0	0	0
1836663	1270018	Italy	male	intact	2004-04-30	Labrador Retriever	37.95	8	32.67	1098	Dry	Satiety Weight Management Dry	2015-03-27	2	2015-04-13	0	0	0	-1.25	2.42857	-1.31303	1063	-105	77.79	-7.684	-1.25	-3.18878	2.42857	-1.31303
1836663	1270018	Italy	male	intact	2004-04-30	Labrador Retriever	36.75	8	32.67	1098	Dry	Satiety Weight Management Dry	2015-03-27	3	2015-04-27	0	1	-1	-2.45	4.42857	-1.41129	1063	-105	77.79	-7.684	-1.2	-3.06122	2	-1.53061
1836663	1270018	Italy	male	intact	2004-04-30	Labrador Retriever	35.25	8	32.67	993	Dry	Satiety Weight Management Dry	2015-03-27	4	2015-06-29	0	0	-2	-3.95	13.4286	-0.75038	1063	-105	77.79	-7.684	-1.5	-3.82653	9	-0.42517
1836663	1270018	Italy	male	intact	2004-04-30	Labrador Retriever	32.65	8	32.67	993	Dry	Satiety Weight Management Dry	2015-03-27	5	2015-07-31	0	0	-1	-6.55	18	-0.928288	1063	-105	77.79	-7.684	-2.6	-6.63265	4.57143	-1.45089
1836678	1524408	Germany	male	neutered	2007-03-27	Labrador	51	7	39.23	1104	Dry	Satiety Weight Management Dry	2015-04-01	1	2015-04-01	-1	-1	-3	0	0	#N/A	1104	0	70.43	0	0	0	0
1836678	1524408	Germany	male	neutered	2007-03-27	Labrador	48.6	7	39.23	1104	Dry	Satiety Weight Management Dry	2015-04-01	2	2015-04-17	0	0	-1	-2.4	2.28571	-2.05882	1104	0	70.43	0	-2.4	-4.70588	2.28571	-2.05882
1836678	1524408	Germany	male	neutered	2007-03-27	Labrador	46.2	7	39.23	1104	Dry	Satiety Weight Management Dry	2015-04-01	3	2015-04-29	0	0	-1	-4.8	4	-2.35294	1104	0	70.43	0	-2.4	-4.70588	1.71429	-2.7451
1836678	1524408	Germany	male	neutered	2007-03-27	Labrador	46.4	7	39.23	1104	Dry	Satiety Weight Management Dry	2015-04-01	4	2015-05-13	0	0	0	-4.6	6	-1.50327	1104	0	70.43	0	0.2	0.392157	2	0.196078
1836678	1524408	Germany	male	neutered	2007-03-27	Labrador	44.8	7	39.23	1104	Dry	Satiety Weight Management Dry	2015-04-01	5	2015-05-27	0	0	0	-6.2	8	-1.51961	1104	0	70.43	0	-1.6	-3.13725	2	-1.56863
1836692	1507159	Portugal	male	intact	2007-05-01	Maxi	50.1	9	35.79	1175	Mix feeding	wet product : Satiety Weight Management Canine / dry product : Satiety Weight Management Dry	2015-03-27	1	2015-03-27	0	0	-1	0	0	#N/A	1355.17	242	92.613	16.538	0	0	0
1836692	1507159	Portugal	male	intact	2007-05-01	Maxi	43.3	9	35.79	1288	Mix feeding	wet product : Satiety Weight Management Canine / dry product : Satiety Weight Management Dry	2015-03-27	2	2015-04-17	1	0	-1	-6.8	3	-4.52428	1355.17	242	92.613	16.538	-6.8	-13.5729	3	-4.52428
1836692	1507159	Portugal	male	intact	2007-05-01	Maxi	40.9	9	35.79	1417	Mix feeding	wet product : Satiety Weight Management Canine / dry product : Satiety Weight Management Dry	2015-03-27	3	2015-05-04	0	0	-1	-9.2	5.42857	-3.38271	1355.17	242	92.613	16.538	-2.4	-4.79042	2.42857	-1.97253
1836692	1507159	Portugal	male	intact	2007-05-01	Maxi	39.15	9	35.79	1417	Mix feeding	wet product : Satiety Weight Management Canine / dry product : Satiety Weight Management Dry	2015-03-27	4	2015-05-25	1	0	-1	-10.95	8.42857	-2.59312	1355.17	242	92.613	16.538	-1.75	-3.49301	3	-1.16434
1836692	1507159	Portugal	male	intact	2007-05-01	Maxi	37.5	9	35.79	1417	Mix feeding	wet product : Satiety Weight Management Canine / dry product : Satiety Weight Management Dry	2015-03-27	5	2015-06-18	1	1	0	-12.6	11.8571	-2.12106	1355.17	242	92.613	16.538	-1.65	-3.29341	3.42857	-0.960579
1836708	1512747	USA	female	neutered	2008-03-14	others	5.89676	7	4.21392	178	Dry	Satiety Small Dog	2015-03-27	1	2015-03-27	-1	0	0	0	0	#N/A	178	0	60.521	0	0	0	0
1836708	1512747	USA	female	neutered	2008-03-14	others	5.76068	7	4.21392	178	Dry	Satiety Small Dog	2015-03-27	2	2015-04-10	-1	0	-1	-0.136079	2	-1.15385	178	0	60.521	0	-0.136079	-2.30769	2	-1.15385
1836708	1512747	USA	female	neutered	2008-03-14	others	5.6246	7	4.21392	178	Dry	Satiety Small Dog	2015-03-27	3	2015-04-25	-1	0	-1	-0.272158	4.14286	-1.11406	178	0	60.521	0	-0.136079	-2.30769	2.14286	-1.07692
1836708	1512747	USA	female	neutered	2008-03-14	others	5.21637	7	4.21392	178	Dry	Satiety Small Dog	2015-03-27	4	2015-05-22	-1	0	-1	-0.680396	8	-1.44231	178	0	60.521	0	-0.408237	-6.92308	3.85714	-1.79487
1836708	1512747	USA	female	neutered	2008-03-14	others	5.08029	7	4.21392	178	Dry	Satiety Small Dog	2015-03-27	5	2015-06-26	-1	0	-1	-0.816475	13	-1.06509	178	0	60.521	0	-0.136079	-2.30769	5	-0.461538
1836737	1289869	Italy	female	neutered	2015-03-20	Medium	16.55	8	12.73	445	Mix feeding	wet product : Satiety Weight Management Canine / dry product : Satiety Weight Management Dry	2015-03-27	1	2015-03-27	1	0	-1	0	0	#N/A	408.333	-44	60.589	-6.529	0	0	0
1836737	1289869	Italy	female	neutered	2015-03-20	Medium	15.9	8	12.73	401	Dry	Satiety Weight Management Dry	2015-03-27	2	2015-05-12	1	0	-1	-0.65	6.57143	-0.597662	408.333	-44	60.589	-6.529	-0.65	-3.92749	6.57143	-0.597662
1836737	1289869	Italy	female	neutered	2015-03-20	Medium	14.5	8	12.73	401	Dry	Satiety Weight Management Dry	2015-03-27	3	2015-06-02	1	1	-1	-2.05	9.57143	-1.29413	408.333	-44	60.589	-6.529	-1.4	-8.45921	3	-2.81974
1836737	1289869	Italy	female	neutered	2015-03-20	Medium	13.6	8	12.73	401	Dry	Satiety Weight Management Dry	2015-03-27	4	2015-07-09	1	1	-1	-2.95	14.8571	-1.19974	408.333	-44	60.589	-6.529	-0.9	-5.43807	5.28571	-1.02882
1836737	1289869	Italy	female	neutered	2015-03-20	Medium	12.9	8	12.73	401	Dry	Satiety Weight Management Dry	2015-03-27	5	2015-08-02	0	0	0	-3.65	18.2857	-1.2061	408.333	-44	60.589	-6.529	-0.7	-4.22961	3.42857	-1.23364
1836789	1524414	Argentina	female	neutered	2007-03-23	Labrador Retriever	30.4	9	23.38	644	Dry	Satiety Weight Management Dry	2015-04-04	1	2015-04-04	-1	-1	-2	0	0	#N/A	702.333	70	66.056	6.584	0	0	0
1836789	1524414	Argentina	female	neutered	2007-03-23	Labrador Retriever	27.3	9	23.38	714	Dry	Satiety Weight Management Dry	2015-04-04	2	2015-04-18	0	0	-2	-3.1	2	-5.09868	702.333	70	66.056	6.584	-3.1	-10.1974	2	-5.09868
1836789	1524414	Argentina	female	neutered	2007-03-23	Labrador Retriever	27.8	9	23.38	714	Dry	Satiety Weight Management Dry	2015-04-04	3	2015-05-02	0	0	-2	-2.6	4	-2.13816	702.333	70	66.056	6.584	0.5	1.64474	2	0.822368
1836789	1524414	Argentina	female	neutered	2007-03-23	Labrador Retriever	25.5	9	23.38	714	Dry	Satiety Weight Management Dry	2015-04-04	4	2015-07-05	1	1	-2	-4.9	13.1429	-1.2264	702.333	70	66.056	6.584	-2.3	-7.56579	9.14286	-0.827508
1836789	1524414	Argentina	female	neutered	2007-03-23	Labrador Retriever	24.8	9	23.38	714	Dry	Satiety Weight Management Dry	2015-04-04	5	2015-07-18	0	1	-2	-5.6	15	-1.22807	702.333	70	66.056	6.584	-0.7	-2.30263	1.85714	-1.23988
1836795	1512747	USA	male	neutered	2013-07-31	Medium	19.9583	8	15.3543	547	Dry	Satiety Weight Management Dry	2015-03-27	1	2015-03-27	1	1	-2	0	0	#N/A	503.667	-52	64.934	-6.704	0	0	0
1836795	1512747	USA	male	neutered	2013-07-31	Medium	19.6408	8	15.3543	495	Dry	Satiety Weight Management Dry	2015-03-27	2	2015-04-10	1	1	-1	-0.317518	2	-0.795455	503.667	-52	64.934	-6.704	-0.317518	-1.59091	2	-0.795455
1836795	1512747	USA	male	neutered	2013-07-31	Medium	19.0964	8	15.3543	495	Dry	Satiety Weight Management Dry	2015-03-27	3	2015-04-24	1	1	-1	-0.861834	4	-1.07955	503.667	-52	64.934	-6.704	-0.544316	-2.72727	2	-1.36364
1836795	1512747	USA	male	neutered	2013-07-31	Medium	17.8264	8	15.3543	495	Dry	Satiety Weight Management Dry	2015-03-27	4	2015-05-21	1	0	-1	-2.13191	7.85714	-1.3595	503.667	-52	64.934	-6.704	-1.27007	-6.36364	3.85714	-1.64983
1836795	1512747	USA	male	neutered	2013-07-31	Medium	17.4635	8	15.3543	444	Dry	Satiety Weight Management Dry	2015-03-27	5	2015-06-27	1	0	-1	-2.49478	13.1429	-0.951087	503.667	-52	64.934	-6.704	-0.362878	-1.81818	5.28571	-0.34398
1836802	1507104	USA	male	neutered	2007-03-26	Maxi	34.936	8	29.1119	883	Dry	Satiety Weight Management Dry	2015-03-27	1	2015-03-27	1	0	0	0	0	#N/A	800	-166	63.832	-13.245	0	0	0
1836802	1507104	USA	male	neutered	2007-03-26	Maxi	33.5753	8	29.1119	883	Dry	Satiety Weight Management Dry	2015-03-27	2	2015-04-11	1	1	0	-1.36079	2.14286	-1.81771	800	-166	63.832	-13.245	-1.36079	-3.89509	2.14286	-1.81771
1836802	1507104	USA	male	neutered	2007-03-26	Maxi	33.5662	8	29.1119	800	Dry	Satiety Weight Management Dry	2015-03-27	3	2015-04-25	1	1	0	-1.36986	4.14286	-0.946463	800	-166	63.832	-13.245	-0.00907194	-0.0259673	2	-0.0129836
1836802	1507104	USA	male	neutered	2007-03-26	Maxi	32.2961	8	29.1119	717	Dry	Satiety Weight Management Dry	2015-03-27	4	2015-05-30	1	1	0	-2.63993	9.14286	-0.82649	800	-166	63.832	-13.245	-1.27007	-3.63542	5	-0.727084
1836802	1507104	USA	male	neutered	2007-03-26	Maxi	32.659	8	29.1119	883	Dry	Satiety Weight Management Dry	2015-03-27	5	2015-06-19	1	1	0	-2.27706	12	-0.543149	800	-166	63.832	-13.245	0.362878	1.03869	2.85714	0.363542
1836806	1491879	USA	male	neutered	2010-03-23	Golden Retriever	40.0526	8	30.8083	921	Dry	Satiety Weight Management Dry	2015-03-27	1	2015-03-27	0	1	0	0	0	#N/A	#N/A	-173	#N/A	-13.23	0	0	0
1836806	1491879	USA	male	neutered	2010-03-23	Golden Retriever	#N/A	8	30.8083	#N/A			2015-03-27	2	2015-04-10	0	1	0	#N/A	2	#N/A	#N/A	-173	#N/A	-13.23	#N/A	#N/A	2
1836806	1491879	USA	male	neutered	2010-03-23	Golden Retriever	38.7825	8	30.8083	835	Dry	Satiety Weight Management Dry	2015-03-27	3	2015-04-24	0	1	-2	-1.27007	4	-0.792752	#N/A	-173	#N/A	-13.23	#N/A	#N/A	2
1836806	1491879	USA	male	neutered	2010-03-23	Golden Retriever	38.5104	8	30.8083	748	Dry	Satiety Weight Management Dry	2015-03-27	4	2015-05-27	0	1	-1	-1.54223	8.71429	-0.441862	#N/A	-173	#N/A	-13.23	-0.272158	-0.679502	4.71429	-0.144137
1836806	1491879	USA	male	neutered	2010-03-23	Golden Retriever	36.6053	8	30.8083	677	Dry	Satiety Weight Management Dry	2015-03-27	5	2015-06-27	0	1	-3	-3.44734	13.1429	-0.654882	#N/A	-173	#N/A	-13.23	-1.90511	-4.75651	4.42857	-1.07405
1836814	1491877	USA	female	neutered	2005-11-23	others	26.0818	8	20.0626	574	Dry	Satiety Weight Management Dry	2015-03-27	1	2015-03-27	0	0	-2	0	0	#N/A	530.667	-52	55.98	-5.485	0	0	0
1836814	1491877	USA	female	neutered	2005-11-23	others	25.9004	8	20.0626	522	Dry	Satiety Weight Management Dry	2015-03-27	2	2015-04-08	1	1	0	-0.181439	1.71429	-0.405797	530.667	-52	55.98	-5.485	-0.181439	-0.695652	1.71429	-0.405797
1836814	1491877	USA	female	neutered	2005-11-23	others	24.9932	8	20.0626	522	Dry	Satiety Weight Management Dry	2015-03-27	3	2015-04-22	1	1	0	-1.08863	3.71429	-1.12375	530.667	-52	55.98	-5.485	-0.907194	-3.47826	2	-1.73913
1836814	1491877	USA	female	neutered	2005-11-23	others	24.2674	8	20.0626	522	Dry	Satiety Weight Management Dry	2015-03-27	4	2015-05-13	1	1	0	-1.81439	6.71429	-1.03608	530.667	-52	55.98	-5.485	-0.725755	-2.78261	3	-0.927536
1836814	1491877	USA	female	neutered	2005-11-23	others	23.451	8	20.0626	522	Dry	Satiety Weight Management Dry	2015-03-27	5	2015-06-04	1	1	-1	-2.63086	9.85714	-1.02331	530.667	-52	55.98	-5.485	-0.816475	-3.13043	3.14286	-0.996047
1836874	1522590	Spain	female	neutered	2011-06-15	Chihuahua	3.5	9	2.92	136	Dry	Satiety Weight Management Dry	2015-03-28	1	2015-03-28	1	1	0	0	0	#N/A	123.333	-25	55.213	-11.192	0	0	0
1836874	1522590	Spain	female	neutered	2011-06-15	Chihuahua	3.6	9	2.92	136	Dry	Satiety Weight Management Dry	2015-03-28	2	2015-04-16	1	1	-1	0.1	2.71429	1.05263	123.333	-25	55.213	-11.192	0.1	2.85714	2.71429	1.05263
1836874	1522590	Spain	female	neutered	2011-06-15	Chihuahua	3.5	9	2.92	123	Dry	Satiety Weight Management Dry	2015-03-28	3	2015-05-05	1	1	-1	0	5.42857	0	123.333	-25	55.213	-11.192	-0.1	-2.85714	2.71429	-1.05263
1836874	1522590	Spain	female	neutered	2011-06-15	Chihuahua	3.4	9	2.92	111	Dry	Satiety Weight Management Dry	2015-03-28	4	2015-05-22	1	1	-1	-0.1	7.85714	-0.363636	123.333	-25	55.213	-11.192	-0.1	-2.85714	2.42857	-1.17647
1836874	1522590	Spain	female	neutered	2011-06-15	Chihuahua	3.45	9	2.92	101	Dry	Satiety Weight Management Dry	2015-03-28	5	2015-06-15	1	1	-1	-0.05	11.2857	-0.126582	123.333	-25	55.213	-11.192	0.05	1.42857	3.42857	0.416667
1836909	1514475	Chile	female	neutered	2010-03-28	Yorkshire Terrier	8	9	6.15	237	Dry	Satiety Weight Management Dry	2015-03-28	1	2015-03-28	0	0	-1	0	0	#N/A	204.667	-43	52.407	-11.011	0	0	0
1836909	1514475	Chile	female	neutered	2010-03-28	Yorkshire Terrier	7.8	9	6.15	215	Dry	Satiety Weight Management Dry	2015-03-28	2	2015-04-20	-1	0	-2	-0.2	3.28571	-0.76087	204.667	-43	52.407	-11.011	-0.2	-2.5	3.28571	-0.76087
1836909	1514475	Chile	female	neutered	2010-03-28	Yorkshire Terrier	7.7	9	6.15	194	Dry	Satiety Weight Management Dry	2015-03-28	3	2015-05-06	-1	1	-1	-0.3	5.57143	-0.673077	204.667	-43	52.407	-11.011	-0.1	-1.25	2.28571	-0.546875
1836909	1514475	Chile	female	neutered	2010-03-28	Yorkshire Terrier	7.2	9	6.15	194	Dry	Satiety Weight Management Dry	2015-03-28	4	2015-05-27	0	1	0	-0.8	8.57143	-1.16667	204.667	-43	52.407	-11.011	-0.5	-6.25	3	-2.08333
1836909	1514475	Chile	female	neutered	2010-03-28	Yorkshire Terrier	6.9	9	6.15	194	Dry	Satiety Weight Management Dry	2015-03-28	5	2015-06-08	0	0	0	-1.1	10.2857	-1.33681	204.667	-43	52.407	-11.011	-0.3	-3.75	1.71429	-2.1875
1836910	1514475	Chile	female	neutered	2010-03-28	Yorkshire Terrier	7.2	7	5.54	219	Dry	Satiety Weight Management Dry	2015-03-28	1	2015-03-28	1	0	0	0	0	#N/A	189	-40	52.339	-11.077	0	0	0
1836910	1514475	Chile	female	neutered	2010-03-28	Yorkshire Terrier	7	7	5.54	199	Dry	Satiety Weight Management Dry	2015-03-28	2	2015-04-20	-1	-1	-2	-0.2	3.28571	-0.845411	189	-40	52.339	-11.077	-0.2	-2.77778	3.28571	-0.845411
1836910	1514475	Chile	female	neutered	2010-03-28	Yorkshire Terrier	7.1	7	5.54	179	Dry	Satiety Weight Management Dry	2015-03-28	3	2015-05-06	0	0	-1	-0.1	5.57143	-0.249288	189	-40	52.339	-11.077	0.1	1.38889	2.28571	0.607639
1836910	1514475	Chile	female	neutered	2010-03-28	Yorkshire Terrier	6.5	7	5.54	179	Dry	Satiety Weight Management Dry	2015-03-28	4	2015-05-27	1	1	-1	-0.7	8.57143	-1.13426	189	-40	52.339	-11.077	-0.6	-8.33333	3	-2.77778
1836910	1514475	Chile	female	neutered	2010-03-28	Yorkshire Terrier	6.1	7	5.54	179	Dry	Satiety Weight Management Dry	2015-03-28	5	2015-06-08	1	1	-1	-1.1	10.2857	-1.48534	189	-40	52.339	-11.077	-0.4	-5.55556	1.71429	-3.24074
1836984	1522656	Brazil	male	intact	2013-03-28	Dachshund	12.4	7	8.86	413	Dry	Satiety Weight Management Dry	2015-03-28	1	2015-03-28	0	1	-3	0	0	#N/A	342.333	-113	66.661	-22.004	0	0	0
1836984	1522656	Brazil	male	intact	2013-03-28	Dachshund	12.5	7	8.86	373	Dry	Satiety Weight Management Dry	2015-03-28	2	2015-04-11	1	1	-3	0.1	2	0.403226	342.333	-113	66.661	-22.004	0.1	0.806452	2	0.403226
1836984	1522656	Brazil	male	intact	2013-03-28	Dachshund	11.95	7	8.86	334	Dry	Satiety Weight Management Dry	2015-03-28	3	2015-05-16	1	1	-3	-0.45	7	-0.518433	342.333	-113	66.661	-22.004	-0.55	-4.43548	5	-0.887097
1836984	1522656	Brazil	male	intact	2013-03-28	Dachshund	11.5	7	8.86	300	Dry	Satiety Weight Management Dry	2015-03-28	4	2015-06-13	1	1	-2	-0.9	11	-0.659824	342.333	-113	66.661	-22.004	-0.45	-3.62903	4	-0.907258
1836984	1522656	Brazil	male	intact	2013-03-28	Dachshund	11.5	7	8.86	272	Dry	Satiety Weight Management Dry	2015-03-28	5	2015-07-25	0	0	-2	-0.9	17	-0.426945	342.333	-113	66.661	-22.004	0	0	6	0
1836994	1230617	Italy	female	neutered	2013-11-12	Chihuahua	2.6	8	2.17	128	Mix feeding	wet product : Satiety Weight Management Canine / dry product : Satiety Small Dog	2015-03-28	1	2015-03-28	0	0	0	0	0	#N/A	128	0	71.592	0	0	0	0
1836994	1230617	Italy	female	neutered	2013-11-12	Chihuahua	2.5	8	2.17	128	Mix feeding	wet product : Satiety Weight Management Canine / dry product : Satiety Small Dog	2015-03-28	2	2015-04-11	0	0	-1	-0.1	2	-1.92308	128	0	71.592	0	-0.1	-3.84615	2	-1.92308
1836994	1230617	Italy	female	neutered	2013-11-12	Chihuahua	2.45	8	2.17	128	Mix feeding	wet product : Satiety Weight Management Canine / dry product : Satiety Small Dog	2015-03-28	3	2015-05-02	1	1	0	-0.15	5	-1.15385	128	0	71.592	0	-0.05	-1.92308	3	-0.641026
1836994	1230617	Italy	female	neutered	2013-11-12	Chihuahua	2.45	8	2.17	128	Mix feeding	wet product : Satiety Weight Management Canine / dry product : Satiety Small Dog	2015-03-28	4	2015-06-20	1	1	0	-0.15	12	-0.480769	128	0	71.592	0	0	0	7	0
1836994	1230617	Italy	female	neutered	2013-11-12	Chihuahua	2.6	8	2.17	128	Mix feeding	wet product : Satiety Weight Management Canine / dry product : Satiety Small Dog	2015-03-28	5	2015-08-11	1	1	0	0	19.4286	0	128	0	71.592	0	0.15	5.76923	7.42857	0.776627
1837001	1508519	Italy	female	neutered	2012-12-06	Medium	16.3	7	13.58	428	Dry	Satiety Weight Management Dry	2015-03-28	1	2015-03-28	-1	1	-1	0	0	#N/A	428	0	60.502	0	0	0	0
1837001	1508519	Italy	female	neutered	2012-12-06	Medium	15.45	7	13.58	428	Dry	Satiety Weight Management Dry	2015-03-28	2	2015-04-11	0	1	0	-0.85	2	-2.60736	428	0	60.502	0	-0.85	-5.21472	2	-2.60736
1837001	1508519	Italy	female	neutered	2012-12-06	Medium	15.1	7	13.58	428	Dry	Satiety Weight Management Dry	2015-03-28	3	2015-04-27	0	1	-1	-1.2	4.28571	-1.71779	428	0	60.502	0	-0.35	-2.14724	2.28571	-0.939417
1837001	1508519	Italy	female	neutered	2012-12-06	Medium	14.2	7	13.58	428	Dry	Satiety Weight Management Dry	2015-03-28	4	2015-05-25	1	1	-3	-2.1	8.28571	-1.5549	428	0	60.502	0	-0.9	-5.52147	4	-1.38037
1837001	1508519	Italy	female	neutered	2012-12-06	Medium	13.6	7	13.58	428	Dry	Satiety Weight Management Dry	2015-03-28	5	2015-07-09	1	1	0	-2.7	14.7143	-1.12574	428	0	60.502	0	-0.6	-3.68098	6.42857	-0.572597
1837181	1511545	USA	male	neutered	2009-03-25	Medium	15.5584	7	11.9659	453	Dry	Satiety Small Dog	2015-03-28	1	2015-03-28	-1	-1	-3	0	0	#N/A	418	-42	64.971	-6.528	0	0	0
1837181	1511545	USA	male	neutered	2009-03-25	Medium	15.3769	7	11.9659	411	Dry	Satiety Weight Management Dry	2015-03-28	2	2015-04-11	0	1	-2	-0.181439	2	-0.58309	418	-42	64.971	-6.528	-0.181439	-1.16618	2	-0.58309
1837181	1511545	USA	male	neutered	2009-03-25	Medium	14.6058	7	11.9659	411	Dry	Satiety Weight Management Dry	2015-03-28	3	2015-04-25	1	1	-1	-0.952554	4	-1.53061	418	-42	64.971	-6.528	-0.771115	-4.95627	2	-2.47813
1837181	1511545	USA	male	neutered	2009-03-25	Medium	13.4718	7	11.9659	411	Dry	Satiety Weight Management Dry	2015-03-28	4	2015-05-23	1	1	0	-2.08655	8	-1.67638	418	-42	64.971	-6.528	-1.13399	-7.28863	4	-1.82216
1837181	1511545	USA	male	neutered	2009-03-25	Medium	12.3832	7	11.9659	411	Dry	Satiety Weight Management Dry	2015-03-28	5	2015-06-20	1	1	0	-3.17518	12	-1.70068	418	-42	64.971	-6.528	-1.08863	-6.99708	4	-1.74927
1837185	1511545	USA	female	neutered	2008-03-25	MINI	10.7049	7	8.23279	295	Dry	Satiety Small Dog	2015-03-28	1	2015-03-28	-1	-1	-1	0	0	#N/A	277	-27	56.993	-5.555	0	0	0
1837185	1511545	USA	female	neutered	2008-03-25	MINI	10.4826	7	8.23279	295	Dry	Satiety Weight Management Dry	2015-03-28	2	2015-04-11	0	1	-2	-0.222263	2	-1.03814	277	-27	56.993	-5.555	-0.222263	-2.07627	2	-1.03814
1837185	1511545	USA	female	neutered	2008-03-25	MINI	10.5235	7	8.23279	268	Dry	Satiety Weight Management Dry	2015-03-28	3	2015-04-25	1	1	-1	-0.181439	4	-0.423729	277	-27	56.993	-5.555	0.0408237	0.381356	2	0.190678
1837185	1511545	USA	female	neutered	2008-03-25	MINI	9.70698	7	8.23279	268	Dry	Satiety Weight Management Dry	2015-03-28	4	2015-05-23	1	1	0	-0.997913	8	-1.16525	277	-27	56.993	-5.555	-0.816475	-7.62712	4	-1.90678
1837185	1511545	USA	female	neutered	2008-03-25	MINI	9.48018	7	8.23279	241	Dry	Satiety Weight Management Dry	2015-03-28	5	2015-06-20	1	1	0	-1.22471	12	-0.95339	277	-27	56.993	-5.555	-0.226799	-2.11864	4	-0.529661
1837202	1514486	USA	female	neutered	2006-02-18	Cairn Terrier	13.8347	9	10.6414	357	Dry	Satiety Weight Management Dry	2015-03-28	1	2015-03-28	0	1	-3	0	0	#N/A	346.333	-32	58.782	-5.431	0	0	0
1837202	1514486	USA	female	neutered	2006-02-18	Cairn Terrier	13.1543	9	10.6414	357	Dry	Satiety Weight Management Dry	2015-03-28	2	2015-04-11	0	1	0	-0.680396	2	-2.45902	346.333	-32	58.782	-5.431	-0.680396	-4.91803	2	-2.45902
1837202	1514486	USA	female	neutered	2006-02-18	Cairn Terrier	12.9275	9	10.6414	357	Dry	Satiety Weight Management Dry	2015-03-28	3	2015-04-25	0	1	0	-0.907194	4	-1.63934	346.333	-32	58.782	-5.431	-0.226799	-1.63934	2	-0.819672
[truncated: 2,832 more rows]
